# Supplementary material for: Premature utilization of MRI in the workup of mild hyperprolactinemia
Source: PLoS One. 2026 Apr 8;21(4):e0346134. doi: 10.1371/journal.pone.0346134 (PMC13061191; doi:10.1371/journal.pone.0346134)
Supplement: S1 File — (XLSX) [file pone.0346134.s001.xlsx]

## Sheet: full_review_list
ptid	CPEL_CATLG_DESC	RSN_FOR_EXAM	included
10001	MR Sella WITH & WITHOUT Contrast	For known pituitary adenoma. ? interval change	include
10002	MR Sella WITH & WITHOUT Contrast	Head. Elevated prolactin x 2 ? microadenoma or other. R/O pituitary lesion	include
10003	MR Sella WITH & WITHOUT Contrast	- Persistent Hyperprolactinaemia infertility .Rule out prolactinoma .	include
10004	MR Sella WITHOUT Contrast	PROLACTIN 51. ? PITUITARY ADENOMA	include
10005	MR Sella WITHOUT Contrast	CHRONIC MILD HYPERPROLACTINEMIA, HX OF PRIMARU INFERILITY FOR 2 YRS, ?PITUITARY NON FUNCTIONING PITUITARY MACROADENOMA	include
10006	MR Sella WITH & WITHOUT Contrast	Recommended MRI by endocrinologist after elevated prolactin/nipple discharge. Query pituitary abnormalities.	include
10007	MR Sella WITHOUT Contrast	: Pituitary adenoma	include
10008	MR Sella WITHOUT Contrast	18 F SEVERE RESISTANT HEADACHES. ~ INCREASE PRL, BREAST DISCHARGE R/O CAUSE FOR HEADACHES / VST R/O PITUITARY ABNORMALITY / ADENOMA	include
10009	MR Sella WITHOUT Contrast	RULE OUT PITUITARY ADENOMA IRREGULAR PERIODS, BREAST DISCHARGE AND ELEVATED PROLACTIN LEVEL	include
10010	MR Sella WITHOUT Contrast	HAS PITUITARY ADENOMA NEEDS F/U	exclude
10011	MR Sella WITH & WITHOUT Contrast	Sister had huge macroadenoma. This patient is a mennorrhagic on COCP. Prolactin increase of 3 years ago 12 to 30. Why? Exclude prolactinoma.	include
10012	MR Sella WITH & WITHOUT Contrast	39 yo female with 6 mos hx worsening h/a, galactorrhea and prolactin elev ?pit adenoma	include
10013	MR Sella WITH & WITHOUT Contrast	29 y/o female with hypothalamus (____) R/O pituitary lesion.	include
10014	MR Sella WITH & WITHOUT Contrast	Prolactinoma, receiving treatment, query any changes, tumour size and change	exclude
10015	MR Sella WITH & WITHOUT Contrast	Mild elevation in prolactin with galactorrhea and frontal headache once a week with no peripheral vision changes. Query pituitary adenoma.	include
10016	MR Brain WITHOUT Contrast	INCREASED PROLACTIN	include
10017	MR Brain WITHOUT Contrast	54 year old malekw tih 1. exertion provoked headache with weight lifting. 2. Low testosterone/elevated prolactin. Rule out pituitary adenoma, rule out intracranial aneurysm.	include
10018	MR Sella WITH & WITHOUT Contrast	54 year old malekw tih 1. exertion provoked headache with weight lifting. 2. Low testosterone/elevated prolactin. Rule out pituitary adenoma, rule out intracranial aneurysm.	include
10019	MR Brain WITHOUT Contrast	Call back. Exertion provoked headache w/weight lifting. Low testosterone/elevated prolactin. R/O pituitary adenoma. R/O intracranial aneurysm	include
10020	MR Sella WITH & WITHOUT Contrast	Elevated prolactin	include
10021	MR Sella WITHOUT Contrast	HYPERPROLACTINEMIA, PRIMARY AMENORRHEA ? PITUITARY LESION	include
10022	MR Sella WITHOUT Contrast	HYPERPROLACTIN, KNOWN MICROADENOMA. ON CABERGOLIEN SINCE MAY 2014. ANY CHANGE IN MICROADENOMA.	exclude
10023	MR Brain WITH & WITHOUT Contrast	increase prolact? + visual field defect. Query pituitary mass->optic chias? compression.	include
10024	MR Sella WITH & WITHOUT Contrast	Known pituitary macroadenoma 13.8mm. Cabergoline restarted april 2017 after 1 year off when lesion grew. ? Any interval size change c/w MR sella done April 2017.	exclude
10025	MR Brain WITHOUT Contrast	HIGH PROLACTIN. HALF HR UNSUP.	include
10026	MR Sella WITH & WITHOUT Contrast	36 yo F with hx pituitary macroadenoma. Need repeat imaging (query interval change) in March or April 2016. Please compare to prior study. Any change in size, optic chiasm involvement, etc?	exclude
10027	MR Sella WITHOUT Contrast	NEW HEADACHES @ 26 WEEKS PREGNANT, PREVIOUS MICROPROLACTINOMA. QUERY PROLACTINOMA GROWTH.	exclude
10028	MR Sella WITH & WITHOUT Contrast	?. Please assess pituitary glad for adenoma.	include
10029	MR Sella WITHOUT Contrast	*Biochemical evidence of central adrenal insufficiency. Requested by endo to r/o pituitary mass. Please perform without gadolinium as eGFR is 30.	exclude
10030	MR Sella WITHOUT Contrast	CENTRAL OBESITY, IRREGULAR PERIODS, HIGH CORTISONE AND PROLACTIN LEVELS.	exclude
10031	MR Sella WITH & WITHOUT Contrast	Severe headache for last 1 month. dizziness + nausea, had 3-4 episodes of loss of visionfor 10 secs. HX - pituitary adenoma.	exclude
10032	MR Sella WITH & WITHOUT Contrast	F/U pituitary adenoma. OR Oct 2018. ? Recurrence	exclude
10033	MR Sella WITHOUT Contrast	GIANT PROLACTINOMA--SIGNIFICANT VISION CHANGE. MRI FOR CONTINUED MONITORING AND TREATMENT OPTIONS. ?Sx. HAD METAL FRAGMENT REMOVED SURGICALLY.	exclude
10034	MR Sella WITHOUT Contrast	HYPERPROLACTINEMIA. KNOWN PITUITARY MICROADENOMA (2008 PHILIPPINES). ?PRESENT SIZE	exclude
10035	MR Sella WITHOUT Contrast	: PATIENT FOUND TO HAVE GALACTORRHEA WITH INCREASED PROLACTIN LEVELS AND KNOWN TO HAVE SECONDARY INFERTILITY. PLEASE ASSESS TO SEE IF SHE HAS A PITUITARY ADENOMA/PROLACTINOMA.	include
10036	MR Sella WITH & WITHOUT Contrast	menstrual irregularity now resolved prompted hormone progilling,elevated PRL x 3 without macroprolactinemia, no Sx of compressive effects. ? prolactinoma	include
10037	MR Sella WITHOUT Contrast	MACROPROLACTINOMA ON DOSTINEX	exclude
10038	MR Brain WITHOUT Contrast	35y M->F.On estrace 5 mg/d and androcur 50 mg OD,previously on spironolactone 400 mg/d(in 2016).Rising PRL level(107 Jul 2019,90 in Dec 2020).Macroprolactin 92%(ie negative, or absent).Have d/w sexual medicine,who suggest pituitary MRI to r/o adenoma.	include
10039	MR Sella WITH & WITHOUT Contrast	35y M->F.On estrace 5 mg/d and androcur 50 mg OD,previously on spironolactone 400 mg/d(in 2016).Rising PRL level(107 Jul 2019,90 in Dec 2020).Macroprolactin 92%(ie negative, or absent).Have d/w sexual medicine,who suggest pituitary MRI to r/o adenoma.	include
10040	MR Sella WITHOUT Contrast	: elevated prolactin in transgender female on estrogen	include
10041	MR Sella WITH & WITHOUT Contrast	Unexplained elevated prolactin w/ headaches (sound more migrainous in nature) x 6wks, no vision sx, ??prolactinoma	include
10042	MR Sella WITH & WITHOUT Contrast	severe headaches associated with dizziness on an doff, irregular periods, serum prolacin ishigh. severe neck pain radiating to arms. xray shows severe spondylosis at C5-C6. ? prolactinoma	include
10043	MR Sella WITH & WITHOUT Contrast	Noted persistent elevated PRL, associated with amenorrhea and unilateral headache. ? Pituitary adenoma	include
10044	MR Sella WITH & WITHOUT Contrast	Elevated prolactin, headaches, amenorrhoea (R/O prolactinomas)	include
10045	MR Sella WITHOUT Contrast	PT C/O OF IRREGULAR PERIOD AND HEADACHE , PROLACTINE LEVEL FOUND MORE THAN TWICE HIGH 59.9 PROLACTINOMA	include
10046	MR Sella WITHOUT Contrast	SHE HAS SEVERE HEADACHE ANDY DYSMENORRHEA ADENOMYOSIS AND PROLACTIN 34 RULE OUT MICROADENOMA	include
10047	MR Sella WITH & WITHOUT Contrast	High Prolactin, visual field defects (Peripheral) headache. ? Pituitary Adenoma (high suspicion)	include
10048	MR Sella WITH & WITHOUT Contrast	R/o prolactinoma re: raised prolactine, rasied testosterone, DHEA-S normal, pelvic u/s on 15Dec2016. Ovaries normal, non-polycystic. Please r/o prolactinoma	include
10049	MR Sella WITHOUT Contrast	HX OF PITUITARY STALK MICROADENOMA, LAST MRI FEW YEARS BACK NEW PHANTOM SMELLS, MIGRAINE HA MICRROADENOMA GROWING?	exclude
10050	MR Sella WITHOUT Contrast	HYPERPROLACTINEMIA, IN 2017 MRI SELLA / PITUITARY GLAND REPORTED BULKY RT SIDE OF THE ADENOHYPOPHYSIS. LOOKING FOR PITUITARY ADENOMA	exclude
10051	MR Sella WITH & WITHOUT Contrast	Bloodwork shows high prolactin. Amenorrhoea since four months, USG pelvis normal, get headaches every day.	include
10052	MR Sella WITHOUT Contrast	ANOVULATORY, SUPPRESSED FSH AND LH, HIGH PROLACTIN ON REPEAT LABS - 50 PREV. SURGICAL HX. REMOVAL OF RIGHT FALLOPIAN TUBEBC OF LARGE HYDROSALPINX IN 2014	exclude
10053	MR Sella WITHOUT Contrast	INCREASING PROLACTIN SINCE NOV 2013, NOW UP TO 70.6 UG/L BREAST BLOATED AND SORE.	include
10054	MR Brain WITH & WITHOUT Contrast	this gentleman is having headaches over past 12 months and these are getting more frequent, he also has been having poyuria over last 6 months, no vision disturbance, query pituitary tumor causing	include
10055	MR Sella WITH & WITHOUT Contrast	h/o empty sella with ongoing hyperprolactinemia. ( previously 6-7 mm remnant microadenoma) ? progression	exclude
10056	MR Brain WITHOUT Contrast	57 year old male with progressive memorey symptoms and now with visual field changes (bitemporal by confrontation). Detailed exam pending. No headaches, no other history of neuro symptoms. Query signs of MS. Query pituitary adenoma.	include
10057	MR Sella WITHOUT Contrast	INCREASE PROLACTIN ?TUMOR	include
10058	MR Sella WITH & WITHOUT Contrast	Hyperprolactinemia, hypogonadism. ? Pituitary adenoma.	include
10059	MR Sella WITHOUT Contrast	MILDLY ELEVATED PROLACTIN, LOW MORNING CORTISOL. RULE OUT SELLAR MASS.	include
10060	MR Sella WITH & WITHOUT Contrast	Known enlargement of anterior pituitary ( normal function), Possibly microadenoma. Follow up MRI reccomended	exclude
10061	MR Sella WITH & WITHOUT Contrast	elevated prolactin levels x 2, query prolactinoma	include
10062	MR Sella WITH & WITHOUT Contrast	biochemical of clinical evidence of hypogonadis (central) of adernal insuficiency, r/o pituitary tumor/abnormality	exclude
10063	MR Sella WITHOUT Contrast	PERSISTENT ELEVATION OF PROLACTIN RULE OUT PITUITARY LESION	include
10064	MR Sella WITHOUT Contrast	PLEASE RULE OUT TUMOR. PROLACTIN ELEVATED AT 46.2.	include
10065	MR Brain WITHOUT Contrast	HIGH PROLACTIN ? PROLACTINOMA	include
10066	MR Brain WITH & WITHOUT Contrast	(1) in hospital with psychosis, no prev. imaging, poor response to treatment, elevated prolactin (on olanzapine, usually no or minimal elevation prl with this med) - consider focal sellae/pituitary observation. thx	include
10067	MR Sella WITHOUT Contrast	KNOWN PITUITARY ADENOMA, SURGICAL RESECTION 2015. PT LOST TO FOLLOW UP UNTIL NOW - NEEDS GOLLOW UP. PITUITARY ADENOMA FOLLOW UP.	exclude
10068	MR Brain WITH & WITHOUT Contrast	C153816, 2005 FSRT -7 yr f/u post FSRT - visual fields dramatically decreased, query pituitary tumor	include
10069	MR Sella WITH & WITHOUT Contrast	irregular menses, elevated prolactin, infertility ?microprolactiinoma,	include
10070	MR Sella WITHOUT Contrast	ELEVATED PROLACTIN 40 TO 50 , ABDOMINAL TSH, INFERTILITY AND FATIGUE. ADENOMA OF PITUITARY GLAND?	include
10071	MR Sella WITHOUT Contrast	ACUTE HA, ALMOST DAILY. HIGH SERUM PROLACTIN 32 VERY ANXIOUS AND DEPRESSED INTRACRANIAL PATHOLOGY?	include
10072	MR Sella WITH & WITHOUT Contrast	increased macraprolactin ? pituitory issues	include
10073	MR Sella WITH & WITHOUT Contrast	f/o to see if a microprolactinoma is now visisble. Is there a sella lesion?	exclude
10074	MR Sella WITHOUT Contrast	MACROPROLACTINOMA. FOR FOLLOW-UP.	exclude
10075	MR Sella WITHOUT Contrast	: Pituitary adenoma	include
10076	MR Sella WITHOUT Contrast	HYPER PROLACTINEMIA.	include
10077	MR Sella WITHOUT Contrast	7 mm PITUITARY ADENOMA WITH HYPERPROLACTINEMIA. 5 MONTH POST PARTUM AND BREASTFEEDING. ?INTERVAL CHANGE	exclude
10078	MR Sella WITH & WITHOUT Contrast	HA; Increased prolactin. R/O adenoma.	include
10079	MR Sella WITHOUT Contrast	HYPERPROLACTINOMA AND CENTRAL HYPOGONADISM. RULE OUT PITUITARY ADENOMA.	include
10080	MR Sella WITHOUT Contrast	PROLACTINOMA, RISING PROLACTIN LEVEL, ON CABERGOLINE. QUERY CHANGE IN LESION SIZE.	exclude
10081	MR Sella WITHOUT Contrast	ELEVATED SERUM PROLACTIN ?PROLACTINOMA FIBROIDS DOES SHE HAVE A PROLACTINOMA?	include
10082	MR Brain WITH & WITHOUT Contrast	53 yo M w/ cluster h/a, refractory. Please r/o structural etiology - pituitary/cav. sinus/posterior fossa.	include
10083	MR Sella WITHOUT Contrast	HYPERPROLACTINEMIA. ON CABERGOLINE. R/O PITUITARY ADENOMA.	exclude
10084	MR Sella WITHOUT Contrast	NEW ONSET MIGRAINES WITH POSITIVE ANA. CURRENTLY BEING EVALUATED (FH RA) AND HYPERPROLACTINEMIA. IS HYPERPROLACTINEMIA PITUITARY (ADENOMA) OR EXTRAPITUITARY (AUTOIMMUNE)? DOES PATIENT HAVE CEREBRAL VASCULITIS?	include
10085	MR Sella WITH & WITHOUT Contrast	Intermittent frontal headaches for 1 month. Elevated prolactin April 8, June 16, and July 27/21. AM cortisol elevated on July 27/21. Query prolactinoma or other brian patholgy?	include
10086	MR Brain WITHOUT Contrast	Pt w/ atypical cluster headaches. R/O lesion in pituitary, cavernous sinus, posterior fossa.	include
10087	MR Sella WITH & WITHOUT Contrast	elevated prolactin & infertility, r/o pathology, query pituitary adenoma	include
10088	MR Sella WITH & WITHOUT Contrast	F/u of microadenoma (prolactinoma)	exclude
10089	MR Sella WITH & WITHOUT Contrast	Headaches with increased Prolactin ?Prolactinoma	include
10090	MR Brain WITHOUT Contrast	CHR. Headache/dissiness. Increases prolactin levels. R/O intracranial pathology.	include
10091	MR Sella WITHOUT Contrast	: Pituitary adenoma	include
10092	MR Sella WITHOUT Contrast	: PROLACTIN 28. ?MICROADENOMA	include
10093	MR Sella WITHOUT Contrast	: Pituitary adenoma: f/u study for September 2020 - gonadtroph adenoma	exclude
10094	MR Sella WITH & WITHOUT Contrast	amenorrhea, elevated prolactin r/o pituitary microadenoma	include
10095	MR Sella WITHOUT Contrast	48 YO F WITH MICROADENOMA OF PITUITARY REQUIRES F/U MRI , CURRENTLY ON PREDNISONE 5 MG 9AM 1MG 8 PM	exclude
10096	MR Sella WITH & WITHOUT Contrast	? MICROPROLACTINOMA - HX OF ELEVATED PROLACTIN - PREVIOUSLY RESPONSIVE TO BROMOCUPTINE, BUT CONTINUES TO BE HIGH DESPITE INCREASED DOSES OF PROMOCRIPTINE.	exclude
10097	MR Brain WITHOUT Contrast	39 yo female with headaches, amenorrhea and elevated prolactin level	include
10098	MR Sella WITH & WITHOUT Contrast	39 yo female with headaches, amenorrhea and elevated prolactin level	include
10099	MR Brain WITHOUT Contrast	INCREASED PROLACTIN LEVEL, GENERAL WEAKNESS, SHAKING AND SWEATY	include
10100	MR Sella WITHOUT Contrast	HX OF PROLACTINOMA. INCREASED PROLACTIN LEVELS ASSESS FOR ADENOMAS	exclude
10101	MR Sella WITH & WITHOUT Contrast	? Prolactinoma. Intermittent high prolactin	include
10102	MR Sella WITHOUT Contrast	GALACTORRHEA, PROLACTIN +++ / R/O PITUITARY TUMOR	include
10103	MR Brain WITHOUT Contrast	PT C/O CHRONIC HEADACHE, EPISODES OF BLURRED VISION AND NOW NOTEDTO HAVE INCREASED PROLACTIN LEVELS TO EXCLUDE PROLOCTIMA	include
10104	MR Sella WITH & WITHOUT Contrast	Galactorrhea bilaterally with elevated prolactin. Negative BHCG - rule out pituitary adenoma. Please assess for pituitary adenoma.	include
10105	MR Sella WITH & WITHOUT Contrast	? Bulky pituitary seen on CT scan. any abnormality in pituitary as suggested by CT scan	exclude
10106	MR Sella WITHOUT Contrast	4-6 WEELS OSF NAUSEA I MO HX OF HA WEAKNESS IN ARM R EYE FUNDUS LAB SHOWS INCREASE PROLATIN INCREASE TSH ? PITUITARY PATHOLOGY	include
10107	MR Brain WITHOUT Contrast	HIGH PROLACTIN, RULE OUT PITUITARY EDENOMA.	include
10108	MR Sella WITHOUT Contrast	PITUITARY ADENOMA AND HYPERPROLACTINEMIA. TREATED WITH CABERGOLINE. HAS THE ADENOMA DECREASED IN SIZE COMPARED TO PREVIOUS MRI DONE OCTOBER 2013 AT UAH? PLEASE BOOK FOR SUMMER 2014.	exclude
10109	MR Sella WITHOUT Contrast	INCRESED PROLACTIN ?MICROFRODUCTINOMA HYPOTHYR CORRECTED. ?DOES SHE HAVE A PITUITARY ADEMOMA.	include
10110	MR Sella WITHOUT Contrast	Macroprolactinoma, patient want to breastfeed currenlty pregnant on Cabergolmi bu this will be stopped at 34 wks gestation. Has prolactinoma increased in size off Cabergolmi while breastfeeding	exclude
10111	MR Sella WITH & WITHOUT Contrast	30F, elevated prolactin, no known secondary causes, please do MRI sella to rule out prolactinoma or lesion compressing the stalk.	include
10112	MR Sella WITHOUT Contrast	C/O HEADACHE/AMENHERREA FOR 1 YEAR INCREASED PROLACTIN ON LABS ?PITUITARY ADENOMA CASUE OF HEADACHE	include
10113	MR Sella WITHOUT Contrast	HYPERPROLACTINEMIA WITH HYPOGONADISM.	include
10114	MR Brain WITHOUT Contrast	PITUITARY GLAND, INCREASE PROLACTIN......	include
10115	MR Sella WITH & WITHOUT Contrast	Persistant high prolactin, ?Pituitary adenoma	include
10116	MR Sella WITH & WITHOUT Contrast	5 year follow up MRI as recommended by Ontario Endocrinologist as part of pituitary adenoma screening. History elevated prolactin levels. Presently clinically asymptomatic. Prolactin level presently 25 - normal. Assess for Pituitary enlargement.	exclude
10117	MR Sella WITH & WITHOUT Contrast	visual field defect, elevated prolactin, query pituitary adenoma	include
10118	MR Sella WITHOUT Contrast	PITUITARY PROLACTINOMA LAST CHECKED IN 2009, RECENTLY ASYMPTOMATIC, NO AMENORRHEA,HEADACHE OR VISUAL DISTURBANCE	exclude
10119	MR Brain WITHOUT Contrast	IRREGULAR PERIODS. LAB WORK: INCREASED PROLACTIN.	include
10120	MR Sella WITHOUT Contrast	HX: 2 MONTH OF HEADACHE, RULE OUT ADENOMA, PROLACTIN 60.	include
10121	MR Sella WITH & WITHOUT Contrast	?Prolactinoma.	include
10122	MR Sella WITH & WITHOUT Contrast	Pituitary macroadenoma. OR 2016. ? Recurrence	exclude
10123	MR Sella WITHOUT Contrast	: INCREASED PROLACTIN, HEADACHES & LOSS OF PERIPHERAL VISION. ?PITUITARY TUMOR	include
10124	MR Sella WITH & WITHOUT Contrast	? prolactinoma. Is there a sella mass	include
10125	MR Sella WITHOUT Contrast	FOLLOW UP HYPERPROLACTINEMIA; PITUITARY LESION	exclude
10126	MR Sella WITH & WITHOUT Contrast	8 yr hx of expressive galactorrhea with elevated prolactin, no headache or visual symptoms currently	include
10127	MR Sella WITHOUT Contrast	INCREASED PROLACTIN 152.3 FEB 4/16. R/O PITUITARY PATHOLOGY.	include
10128	MR Sella WITHOUT Contrast	: Pituitary adenoma	include
10129	MR Brain WITHOUT Contrast	PERSISTENT ELEVATED PROLACTIN AND SUSPICOIUS OF ADENOMA	include
10130	MR Sella WITH & WITHOUT Contrast	No period since January (not pregnant, not on O.C). High prolactin level. ? Macroadenoma pituitary	include
10131	MR Sella WITH & WITHOUT Contrast	Assess size of pituitary adenoma. Prolactin 40.	include
10132	MR Sella WITHOUT Contrast	FOLLOW-UP STUDY. RATHKE'S CLEFT CYST, PITUITARY CYST. QUERY ARACHNOID CYST.	exclude
10133	MR Sella WITHOUT Contrast	PERSISTENT ELEVATION OF PROLACTIN CAUSED BY SLIGHT THICKENING OF LEFT ANTEROLATERAL ASPECT OF THE GLAND	exclude
10134	MR Sella WITH & WITHOUT Contrast	Known macroprolactinadenoma, treated with cabergoline. Please reassess in March or April 2019. ? Change in size of prolactinoma	exclude
10135	MR Sella WITHOUT Contrast	PITUITARY MACROADENOMA, UNSTEADY GAIT, HEADACHE AND BLURRED VISION. ? INTERVAL INCREASE IN SIZE OF ADENOMA	exclude
10136	MR Sella WITH & WITHOUT Contrast	Elevated prolactin with equivocal CT findings, ?adenoma.	include
10137	MR Sella WITHOUT Contrast	DIZZINESS ELEVATED PROLACTIN BLURRED VISION MORBID OBESITY ?PITUITARY ADENOMA	include
10138	MR Sella WITHOUT Contrast	KNOWN RT SIDED PITUITARY MICROADENOMA. NO RECENT MRI SELLA (LAST DONE IN 2008). PROLACTIN STILL ELEVATED, PATIENT AMENORRHEIC SINCE 2010. NEGATIVE HCG, ANOVULATORY PROGESTERONE LEVEL.	exclude
10139	MR Sella WITHOUT Contrast	PITUITARY ADENOMA F/U STUDY	exclude
10140	MR Sella WITH & WITHOUT Contrast	21 yo G0P0 F with 10 year history galactorrhea and oligomenorrhea, prolactin 213, rule out macroprolactinoma	include
10141	MR Sella WITHOUT Contrast	65 YM WITH HX OF HYPERPROLACINEMIA AND PROLACTINOMA. NOW HAVING DEICIENCY IS VISUAL FIELDS. ?COMPRESSION OF OPTIC CHIASM	exclude
10142	MR Sella WITHOUT Contrast	HIGH PROLACTIN LEVEL ?TUMOR	include
10143	MR Sella WITHOUT Contrast	: MILDLY ELEVATED PROLACTIN (35), NO PERIOD SINCE MARCH 2019	include
10144	MR Sella WITHOUT Contrast	: HYPERPROLACTINEMIA - NEWLY FOUND	include
10145	MR Sella WITHOUT Contrast	MULTIPLE ENDOCRINE NEOPLASIA TYPE1. PERSISTENTLY ELEVATED PROLACTIN (WHICH COULD BE MEDICATION RELATED). LAST MRI IN 2010 REVEALED NO EVIDENCE OF A PITUITARY TUMOR.	include
10146	MR Sella WITHOUT Contrast	44 YEAR OLD FEMALE, IRREGULAR MENSTRUAL PERIODS. NOTED ON REPEAT LABORATORY TESTS TO HAVE HYPERPROLACTINEMIA. MOST RECENT LABORATORY TESTS FROM JULY 1, 2016 PROLACTIN 55.7 ug/L. ASSESS FOR PITUITARY OR PARASELLAR LESION AS A CAUSE OF HYPERPROLACTINEMIA.	include
10147	MR Sella WITHOUT Contrast	AMENORRHEA, MILD CHRONICALLY ELEVATED PROLACTIN X YEARS. R/O MACROPROLACTINOMA. PROBABLE PCOS WITH ELEVATED ANDROGENS. AMENORRHEA, MILD CHRONICALLY ELEVATED PROLACTIN x YEARS. RULE OUT MACROPROLACTINOMA. PROBABLE PCOS WITH ELEVATED ANDROGENS.	include
10148	MR Sella WITHOUT Contrast	HYPERPROLACTINEMIA. ? HYPERPROLACTINEMIA	include
10149	MR Brain WITHOUT Contrast	HIGH PROLACTINS.	include
10150	MR Sella WITHOUT Contrast	: history of pituitary microadenoma, last imaged in 2011. 3 mm at that time. normal prolactin levels but on dostinex	exclude
10151	MR Sella WITH & WITHOUT Contrast	She has elevated serum prolactin of 43 and she has on & off headache. To r/o pituitary adenoma or any other brain pathology.	include
10152	MR Sella WITHOUT Contrast	ELEVATED PROLACTIN OF UNKNOWN AETIOLOGY ?PITUITARY MASS	include
10153	MR Sella WITHOUT Contrast	HIGH PROLACTIN LEVELS, ATTACKS OF HEADACHE AND IRREGULAR PERIODS.	include
10154	MR Sella WITH & WITHOUT Contrast	BRAIN/SELLA, KNOWN HISTORY PITUITARY MICROADENOMA, INVESTIGATED 2010, STABLE, 6 MONTH PROGRESSIVE LEFT SIDED PULSATILE TINNITUS, RULE OUT ACUSTIC NEUROMA	exclude
10155	MR Sella WITH & WITHOUT Contrast	Hyperprolactinemia NYD. ? pituitary lesion.	include
10156	MR Sella WITHOUT Contrast	MILD ELEVATION IN PROLACTIN, PRESISTENT INFERTILITY R/O SELLAR MASS / ADENOMA	include
10157	MR Sella WITH & WITHOUT Contrast	Elevated prolactin. June 22 prolactin = 71, June 25 prolactin = 71. ?micro or macroadenoma	include
10158	MR Sella WITHOUT Contrast	: SECONDARY AMMENORHOEA WITH ELEVATED PROLACTIN.	include
10159	MR Sella WITH & WITHOUT Contrast	(1) 49 yo female, hx galactorrhea x 28 years (since birth of first child), prolactin 54	include
10160	MR Sella WITH & WITHOUT Contrast	Follow up pituitary microadenoma.	exclude
10161	MR Sella WITHOUT Contrast	increased prolactin, ?? tumor of the sella	include
10162	MR Brain WITHOUT Contrast	increased prolactin ? adenoma	include
10163	MR Sella WITH & WITHOUT Contrast	MRI Brain Pituitary - Headache - ? Pituitary tumor	include
10164	MR Sella WITHOUT Contrast	22 YR OLD FEMALE WITH HYPERANDROGENUAM AND HYPERPROLACTINEMIA BMI=26 SYMPTOMS; IRREGULAR MENSTRAL CYCLE, HEADACHES. R/O A SELLAR MASS/PITUITARY ADENOMA	include
10165	MR Sella WITH & WITHOUT Contrast	MR48 (1) Hyperprolactinemia and elevated TSH	include
10166	MR Sella WITHOUT Contrast	: Hyperprolactinemia	include
10167	MR Sella WITH & WITHOUT Contrast	r/o pituitary adenoma. High prolactin levels	include
10168	MR Sella WITHOUT Contrast	HEADACHE AND ELEVATED PROLACTIN. ? DIAGNOSE PATHOLOGY.	include
10169	MR Sella WITH & WITHOUT Contrast	Elevated prolactin level. Pituitary microadenoma?	include
10170	MR Sella WITHOUT Contrast	1.3CM MACROPROLACTINOMA. FOLLOW UP STUDY.	exclude
10171	MR Sella WITH & WITHOUT Contrast	Hypogonadism > hyperprolactinemia. ? Pituitary adenoma	include
10172	MR Sella WITHOUT Contrast	28 F WITH MICROPROLACTINOMA MRI SELLA FROM OCT 2013 SHOWED 9 X 6 MM LEFT SIDED PITUITARY MASS WITH DISPLACEMENT OF THE PITUITARY STALK TO THE RIGHT. ON CABERGOLINE SINCE OCT 2013 FOLLOW UP PITUITARY ADENOMA	exclude
10173	MR Sella WITH & WITHOUT Contrast	Unexplained hyperprolactinoma.Menstrual change.Frontal headaches.Macroadenoma pituitary?	include
10174	MR Sella WITHOUT Contrast	: TO EVALUATE FOR POSSIBLE PITUITARY TUMOR	exclude
10175	MR Sella WITH & WITHOUT Contrast	pituitary macroadenoma detected in pregnancy Spring 2016, now post partum, query evolution of macroadenoma	exclude
10176	MR Sella WITHOUT Contrast	GYNECOMASTIA,DECREASED TESTOSERONE,MILD INCREASE PROLACTIN	include
10177	MR Brain WITHOUT Contrast	ELEVATED PROLACTIN,? PITUITARY ADENOMA	include
10178	MR Brain WITHOUT Contrast	PROLACTIN INCREASE, PITUITARY FOSSA	include
10179	MR Sella WITHOUT Contrast	KNOWN PITUITARY ADENOMA. LAST MRI 2015 NEW ONSET HEADACHES PROLACTIN 45 ANY CHANGE IN SIZE OF PITUITARY ADENOMA	exclude
10180	MR Sella WITHOUT Contrast	ELEVATED PROLACTIN, LOWER FSH THAN EXPECTED FOR POST MENOPAUSAL LADY R/O PITUITARY ADENOMA	include
10181	MR Brain WITHOUT Contrast	HIGH PROLACTIN, LACTATING, NOT PREGNANT	include
10182	MR Sella WITHOUT Contrast	: ELEVATED PROLACTIN WITH AMENORRHEA/OLIGOMENORRHEA, NO VISUAL FIELD DEFECT NOTED	include
10183	MR Sella WITHOUT Contrast	: RAISED PROLACTIN	include
10184	MR Sella WITHOUT Contrast	PROLACTIN SECRETING PITUITARY TUMOR. ABN MENSUS WITH ELEVATION IN PROLACTIN AT 33. PMH INCREASE IN PROLACTIN IN 1997 FOLLOW UP CT HEAD PROLACTIN HAS NORMALIZED.	exclude
10185	MR Sella WITHOUT Contrast	ELEVATED PROLACTIN 31.1; RULE OUT TUMOR; PLEASE ALSO COMMENT ON SINUSES AS HE HAS SLEEP APNEA AND CPAP CAUSE SINUS PROBLEMS	include
10186	MR Sella WITH & WITHOUT Contrast	Likely pituitary macroadenoma - poor quality/motion artifact MRI from recent hospitalization. Query pituitary tumour, possibly seen on MRI 20063 (Untreated)	include
10187	MR Sella WITH & WITHOUT Contrast	F/U acromegaly; pituitary ad? OR 2013. Query progression.	exclude
10188	MR Sella WITHOUT Contrast	INCREASE PROLACTINE HORMONE	include
10189	MR Sella WITH & WITHOUT Contrast	To follow up on 2 pituitary adenomas after 18 months of dopamine agonist medication.	exclude
10190	MR Sella WITH & WITHOUT Contrast	hyperprolactinemia, increased GF-1, abnormal hormone panel, thyroiditis and hypothyroidism. ?pituitary gland abnormalities, appointment with Endocrinology on January 7, 2022	exclude
10191	MR Sella WITHOUT Contrast	HYPERPROLACTINEMIA. IS THERE ANY PITUITARY LESION?	include
10192	MR Sella WITH & WITHOUT Contrast	elevated prolactin(73) query prolactinoma	include
10193	MR Sella WITH & WITHOUT Contrast	Hyperprolactinemia. ? Adenoma. ? Pituitary adenoma	include
10194	MR Sella WITH & WITHOUT Contrast	Elevated prolactin. Headaches, low libido, irregular menses ( has Mirena IUD but some spotting monthly, irregular). Assess for prolactinoma.	include
10195	MR Sella WITHOUT Contrast	: Pituitary adenoma	include
10196	MR Sella WITH & WITHOUT Contrast	Increased serum prolactin, asymptomatic.R/O prolactinoma	include
10197	MR Sella WITHOUT Contrast	HIGH PROLACTIN, FOR INTERTILITY REASON POSSABILITY OF PROLACTINOMA	include
10198	MR Sella WITHOUT Contrast	QUETION OF THICKENED PITUITARY STALK ON RECENT MR SELLA. PATIENT DOESN NOT HAVE CLINICAL FEATURES OOF HYPOPHYSITIS FOLLOW UP RECOMMENDED	exclude
10199	MR Sella WITH & WITHOUT Contrast	Pituitary gland tumour. Follow up. New symptom: Patient has regular episodic eye lid twitching	exclude
10200	MR Sella WITHOUT Contrast	FOLLOW-UP FOR PITUITARY MICROADENOMA.	exclude
10201	MR Sella WITHOUT Contrast	? PITUITARY LESION (VOMITING,NAUSEA,DIZZINESS) ? PITUITARY LESION?	exclude
10202	MR Sella WITHOUT Contrast	ELEVATED SERUM PROLACTIN X 2. RULEOUT PROLACTINOMA	include
10203	MR Sella WITHOUT Contrast	ELEVATED PROLACTIN.	include
10204	MR Sella WITHOUT Contrast	: Elevated prolactin levels, NYD. Rule out pituitary adenoma.	include
10205	MR Brain WITHOUT Contrast	ELEVATED FSH AND PROLACTIN	include
10206	MR Brain WITHOUT Contrast	DISCHARGING BREASTS INTERMITENT WITH LACATATION,HIGH PROLACTIN LEVEL.RULE OUT AN ADENOMA	include
10207	MR Brain WITHOUT Contrast	INCREASE PROLACTIN, RULE OUT PROLACTINOMA	include
10208	MR Sella WITH & WITHOUT Contrast	Follow up massive pituitary tumor (prolactinoma) started dopamine agonist therapy in early July. ?Tumor shrinkage.	exclude
10209	MR Sella WITHOUT Contrast	MACROPROLACTINOMA, ON MEDICAL THERAPY. MONITOR RESPONSE TO THERAPY.	exclude
10210	MR Sella WITH & WITHOUT Contrast	gynecomastia. elevated cortisol, __ prolactin. ? pituitary adenoma	exclude
10211	MR Sella WITH & WITHOUT Contrast	Follow up of a 1cm pituitary mass ( prolactinoma) on medication. Decrease in size of the mass with dopamine agonist treatment?	exclude
10212	MR Sella WITHOUT Contrast	ELEVATED PROLACTIN DOES SHE HAVE A LESION? ANY? ELEVATED FRACTION DOES SHE HAVE A LESION? ANY?	include
10213	MR Sella WITHOUT Contrast	RAISED PROLACTIN WITH SUPPRESSED GONADOTROPHINS PITUITARY ADENOMA	include
10214	MR Sella WITHOUT Contrast	: HYPERPROLACTINEMIA	include
10215	MR Sella WITHOUT Contrast	: MILD HEADACHE, DIZZINESS, IRREGULAR PEROID FOR AWHILE, HIGH PROLACTIN 3 TIMES RECENTLY: PITUITARY ADENOMA ??	include
10216	MR Sella WITHOUT Contrast	?PROLACTINOMA R/O INTRACRANIAL PATH	include
10217	MR Sella WITH & WITHOUT Contrast	Known prolactin-secreting pituitary macroadenoma x 16 years on medical therapy with bromocriptine. Stable visual field deficits. ? Any change from last MR done in 2013.	exclude
10218	MR Sella WITH & WITHOUT Contrast	Elevated prolactin levels = 40, please assess for pituitary mass	include
10219	MR Sella WITHOUT Contrast	ELEVATED PrL (55) + OLIGOMENORRHEA AND HAEADACHES R/O PROLACTINOMA	include
10220	MR Sella WITHOUT Contrast	HISTORY OF PROLACTINOMA IN SASKATCHEWAN 2004 TREATED WITH BROMOCRIPTINE. INFERTILITY X 3 YEARS , FLUCTUATING PROLACTIN LEVELS. REASSESS PITUITARY MICROADENOMA	exclude
10221	MR Sella WITHOUT Contrast	INCREASED PROLACTIN ?PITUITARY ADENOMA	include
10222	MR Sella WITHOUT Contrast	LARGE PITUITARY MACROADENOMA. MANAGED SURGICALLY. MRI FOR 3 MONTH POST OP EVALUATION AND F/U	exclude
10223	MR Sella WITH & WITHOUT Contrast	Increased prolactin levels x 3 ?pituitary adenoma	include
10224	MR Sella WITH & WITHOUT Contrast	42 year old female with amenorrhea who is not menopausal based on recent blood work with serum prolactin greater than 50 (56). No visual abnormalities. MR with gadolinium to assess for pituitary microadenoma.	include
10225	MR Sella WITHOUT Contrast	ELEVATED BP AND PULSE INCREASED PROLACTIN - NOT ON MEDS. ? PITUITARY ADENOMA	include
10226	MR Sella WITHOUT Contrast	ELEVATED PROLACTIN. RULE OUT PITUITARY LESION.	include
10227	MR Sella WITH & WITHOUT Contrast	Has high prolactin level and abnormal period. Rule out micro adenoma.	include
10228	MR Sella WITHOUT Contrast	PROLACTIN 44.8 MICROGRAMS/LITER ?MICROADENOMA OF PITUITARY	include
10229	MR Sella WITH & WITHOUT Contrast	Persistant ___, severe __ weight gain. Query pituitary adenoma.	include
10230	MR Sella WITH & WITHOUT Contrast	Elevated ACTH and cortisol.? ACTH secreting pituitary adenoma.Is there a convincing sella mass?	exclude
10231	MR Sella WITH & WITHOUT Contrast	Elevated prolactin levels, dizzy spells, light headedness. Query prolactinoma.	include
10232	MR Sella WITHOUT Contrast	H/O IRREGULAR PERIOD & HEAVY PERIOD PROLACTIN LEVEL 29 & REPEAT WAS 39.4	include
10233	MR Sella WITHOUT Contrast	PT HAS ELEVATED PROLACTIN IT WAS ONLY SLIGHTLY ELEVATED A COUPLE OF YRS AGO BUT IS NOW AT 37 R/O PROLACTINOMA	include
10234	MR Sella WITH & WITHOUT Contrast	Urgent pituitary MRI, with contrast. Patient travelling to Vancouver early September to return to univercity. Significantly elevated prolactin level ( 97 ug/L). Query microadenoma.	include
10235	MR Sella WITH & WITHOUT Contrast	prolactin high, severe h/a. feels blurred all of a sudden, Dr. Khosla recommended urgent MR. ? pituitary adenoma	include
10236	MR Sella WITH & WITHOUT Contrast	Moderately elevated prolactin level. Likely not physiologic as is over 100. Irregular menses and heavy spotting. ?pituitary adenoma vs stalk effect.	include
10237	MR Sella WITHOUT Contrast	: HIGH PROLACTIN, AND TSH	include
10238	MR Sella WITH & WITHOUT Contrast	Recently taken as new patient, moved from Edmonton, pt indicates hx of recurrent headache migraine type, nausea, and wt loss. Indicates of pituitary tumor, she is having worsening of her headaches.	exclude
10239	MR Sella WITH & WITHOUT Contrast	Increased prolactin + mild H/A. Prolactinoma? Pituitary tumour?	include
10240	MR Sella WITHOUT Contrast	36 YR OLD FAMALE WITH ELEVATED PROLACTIN AND MICROADENOMA. FOR REASESSMENT.	exclude
10241	MR Sella WITHOUT Contrast	ELEVATED PROLACTIN, IRREGULAR MENSTRUATION. PROLACTINOMA?	include
10242	MR Sella WITHOUT Contrast	ELEVATED PROLACTIN. ? PROLACTINOMA	include
10243	MR Sella WITH & WITHOUT Contrast	Hyperprolactinemia.	include
10244	MR Sella WITH & WITHOUT Contrast	Persistent increasing prolactin. Rule out prolactinoma/ tumour.	include
10245	MR Sella WITH & WITHOUT Contrast	toa ssess pituitary gland. Pt has a steady inrease in serum prolactin levels also ha low testosterone with mild gyneconastia	include
10246	MR Sella WITHOUT Contrast	ADRENAL INSUFFIENCY, ELEVATED PROLACTIN- R/O PITUITARY TUMOUR/ADENOMA. R/O PITUITARY ADENOMA.	include
10247	MR Sella WITH & WITHOUT Contrast	Increased prolactin + microprolactin. U/S---->innumerable tiny follicular cysts peripherally in each ovary. Small stature; pelvic pain.	include
10248	MR Sella WITH & WITHOUT Contrast	Query pituitary adenoma or prolactinoma. Beacause ongoing elevated prolactin levels. Recommended by the endocrinologist on call. Query structural deformity of the sella.	include
10249	MR Sella WITH & WITHOUT Contrast	Elevated fasting PRL. Hyperprolactinemia.	include
10250	MR Sella WITHOUT Contrast	HIGH PROLACTIN, AMENORRHEA. RULE OUT PITUITARY ADENOMA	include
10251	MR Sella WITHOUT Contrast	OLIGOMENORRHEA ELEVATED PROLACTIN R/O PITUITARY LESION	include
10252	MR Brain WITHOUT Contrast	Headaches. Increased prolactin. Hx head trauma 2010.	include
10253	MR Sella WITH & WITHOUT Contrast	Headaches. Increased prolactin. Hx head trauma 2010.	include
10254	MR Sella WITHOUT Contrast	HEADACHES. PERSISTENTLY ELEVATED PROLACTIN. ? PROLACTINOMA	include
10255	MR Brain WITHOUT Contrast	46 year old family med MD with 2 year history of right side weakness, exhaustion (chronic), heat intolerance, dysequilibrium, abnl sweating, elevated prolactin elvel - endocrine requesting pituitary assessment. ?demyelinating dz ?pituitary changes ?change	include
10256	MR Sella WITH & WITHOUT Contrast	46 year old family med MD with 2 year history of right side weakness, exhaustion (chronic), heat intolerance, dysequilibrium, abnl sweating, elevated prolactin elvel - endocrine requesting pituitary assessment. ?demyelinating dz ?pituitary changes ?change	include
10257	MR Sella WITH & WITHOUT Contrast	Amenorrhea for 4 months with elevated prolactin levels increasing frontal headaches. Occ diplopia but no obvious visual field loss on exam. R/O pituitary tumor.	include
10258	MR Sella WITHOUT Contrast	(1) Endoscopic transnasal resection pituitary mass/fat graft March 31 - with subsequent meningitis/bacteremia	exclude
10259	MR Brain WITH & WITHOUT Contrast	simpson golabi ? syndrome, ?, r/o pituitary lesion under general anesthetic	exclude
10260	MR Sella WITHOUT Contrast	HYPERPROLACTINEMIA, 5 MONTH HX OF GALACTORRHEA. ? ANY PITUITARY PATH	include
10261	MR Sella WITH & WITHOUT Contrast	Follow up of 4.5mm pituitary adenoma (probably a prolactinoma) after 1 year of dopamine agonist medication. Has there been regression of the lesion?	exclude
10262	MR Sella WITHOUT Contrast	HISTORY OF MICROPROLACTINOMA, RECENT INCREASE IN PROLACTIN LEVEL. REASSESS FOR INCREASE IN SIZE OF ADENOMA	exclude
10263	MR Sella WITH & WITHOUT Contrast	H/O pituitary microadenoma. Please evaluate w/ surveillance MRI sella (for Sept - Oct 2014). Previous study - March 2014. ? progression	exclude
10264	MR Sella WITHOUT Contrast	PROLACTIN 34.4. BODY WEIGHT 91 KG. IRREGULAR PERIOD. HgB 109, URGENT	include
10265	MR Sella WITHOUT Contrast	RECURRING ELEVATIONS (SPURIOUS) OF PROLACTIN LEVELS. R/O PITUITARY PROLACTINOMA.	include
10266	MR Brain WITHOUT Contrast	Paroxysmal R sided headaches. Migraine v parox. hemicronia. Pt also has rare platelet disorder, recent wt gain. R/O symptomatic cause including pituitary lesion.	include
10267	MR Sella WITHOUT Contrast	ONE YR FOLLOW UP PITUITARY MICTOADENOMA	exclude
10268	MR Sella WITH & WITHOUT Contrast	hyperprolactinemia	include
10269	MR Sella WITHOUT Contrast	5 MONTHS OF AMENORRHEA IN A 24 YO RN AND BODY BUILDER. X PROLACTIN 30.4, R/O PITUITARY ADENOMA.	include
10270	MR Sella WITH & WITHOUT Contrast	Recent increased prolactin. Check for pituitary adenoma.	include
10271	MR Sella WITHOUT Contrast	PERSISTENT RISING SERUM PROLACTIN. GLOBAL ITCHING. R/O PROLACTINOMA. R/O PITUITARY ADENOMA / PROLACTINOMA.	include
10272	MR Sella WITHOUT Contrast	GALACTORRHEA-MICROPROLACTINOMA.	include
10273	MR Sella WITH & WITHOUT Contrast	54 M, sexual dysfunction/Gynecomastia. Elevated prolactin - R/O pituitary adenoma.	include
10274	MR Sella WITHOUT Contrast	CHRONIC HEADACHES, ELEVATED PROLACTIN, TSH AND ABDOMINAL ISSUES.	include
10275	MR Sella WITH & WITHOUT Contrast	Elevated prolactin, severe headaches intermittent. Rule out prolactinoma.	include
10276	MR Sella WITHOUT Contrast	INFERTILITY WITH HYPERPROLACTINEMIA. NO HEADACHES, NO EYE SYMPTOM, PERIOD MOST REGULAR WITH 35-41 DAYS INTERVAL. NO GALACTORRHEA. NOT ON ANY MEDICATION RULE OUT PITUITARY ADENOMA	include
10277	MR Sella WITHOUT Contrast	ELEVATED PROLACTIN HORMONE. RULE OUT PITUITARY MICROADENOMA.	include
10278	MR Sella WITH & WITHOUT Contrast	Irregular menstruation with high prolactin level. ?prolactinoma.	include
10279	MR Sella WITH & WITHOUT Contrast	MRI Sella; recurrent headache following pituitary surgery	exclude
10280	MR Brain WITH & WITHOUT Contrast	Head. History of elevated prolactin, oligomenorrhoea. ?pituitary adenoma.	include
10281	MR Sella WITH & WITHOUT Contrast	Prolactin 60 L sided HAs x 2 mos ? pitultuary	include
10282	MR Sella WITH & WITHOUT Contrast	high prolactin vaginal spotting, r/o tumor	include
10283	MR Sella WITH & WITHOUT Contrast	Hyperprolactinemia Prolactin 96, primary infertility, progesteron 1. Query prolactin adenoma.	include
10284	MR Sella WITH & WITHOUT Contrast	Known pituitary microadenoma, nonfunctional, 6.6 mm diagnosed June 2016. For routine follow up. Growth?	exclude
10285	MR Sella WITH & WITHOUT Contrast	Persistently elevated prolactin levels (last high at 52). Now complaining of bilateral blurry vision in the AM x 3 months. No true scotomas. Denies headache. Regular periods but smaller volume. No galactorrhea. Endo referral pending. See req ..	include
10286	MR Brain WITHOUT Contrast	27 year old female with 1. chronic refractory migraines 2. irregular periods with hyperprolactinemia.R/O intracranial mass,R/O pituitary adenoma	include
10287	MR Sella WITH & WITHOUT Contrast	27 year old female with 1. chronic refractory migraines 2. irregular periods with hyperprolactinemia.R/O intracranial mass,R/O pituitary adenoma	include
10288	MR Sella WITHOUT Contrast	: ELEVATED PROLACTIN LEVELS. HEADACHES AND DIZZINESS. QUERY PROLACTINOMA	include
10289	MR Sella WITHOUT Contrast	HYPERPROLACTINEMIA. MAY 21, 2015 MRI SELLA LEFT LATERAL THICKENING OF PITUITARY, STALK SLIGHT DEVIATION TO THE LEFT.	exclude
10290	MR Sella WITH & WITHOUT Contrast	Increasing prolactin levels. No headaches or vision problems. ?Prolactinoma.	include
10291	MR Brain WITHOUT Contrast	: HIGH PROLACTIN LEVELS, NOT ON ANY MEDICATION	include
10292	MR Sella WITH & WITHOUT Contrast	Galactorrhea and elevated prolactin + FH --> Father __ MS and mother __ PSP. Rule out pit mass.	include
10293	MR Sella WITH & WITHOUT Contrast	- Pituitary macroadenoma resected - March 2018 ?Recurrence	exclude
10294	MR Sella WITH & WITHOUT Contrast	Increased prolactin levels x2 (fasting). ? microadenoma ? Prolactinoma	include
10295	MR Sella WITH & WITHOUT Contrast	oilgomenorrhea + galactorrhea + mildly elevated serum prolactin-polydipsia/polyuria requiring DDAVP replacement, query pituitary adenoma/lymphocytic hypopthysites	exclude
10296	MR Brain WITHOUT Contrast	blurry vision, irregular periods, prolactin 31, pls r/o brain pathology	include
10297	MR Sella WITHOUT Contrast	ELEVATED PROLACTIN AND HAS VERY HARD TO CONTROL TSH LEVELS EVEN ON SYNTHROID. ? PITUITARY TUMOR.	include
10298	MR Sella WITH & WITHOUT Contrast	High prolactin - symptomatic. ? Macroadenoma pituitary	include
10299	MR Sella WITH & WITHOUT Contrast	(1) post-op transphenoidal pituitary adenoma resection	exclude
10300	MR Sella WITH & WITHOUT Contrast	Increasing prolactin ? pit. tumor	include
10301	MR Sella WITH & WITHOUT Contrast	hyperprolactinemia, please rule out prolactinoma/pituitary abnormality	include
10302	MR Sella WITH & WITHOUT Contrast	19 year old male with hypergonadism, high prolactin, gunecomastia, low _. Known optic nerve anatomical defect. ?Pituitary abnormality	include
10303	MR Sella WITHOUT Contrast	PERSISTENTLY ELEVATED PROLACTIN, W/MENSTRAL IRREGULARITY AND BILATERAL GALACTORRHEA	include
10304	MR Sella WITH & WITHOUT Contrast	increased prolactin 0 mid 35-40, r/o mass lesion to ???? pituitary lesion	include
10305	MR Sella WITHOUT Contrast	UNEXPLAINED HYPERPROLACTINEMIA IN 27 YR OLD OTHERWISE HEALTHY FEMALE	include
10306	MR Sella WITHOUT Contrast	SHE COMPLAINS OF HEADACHE ON AND OFF. WOKE HER FROM SLEEP WITH NAUSEA AND VOMITING WITH CHANGE IN HER MENSTRUAL PERIOD IRREGULAR OLIGIMENORRHEA, BREST MILK DISCHARGE FROM NIPPLE SHE NOTICED AS WELL THAT RING BECAME TO TIGHT HER TORSO WIDTH INCREASE HER PROLACTIN LEVELL 33	include
10307	MR Sella WITH & WITHOUT Contrast	Dizziness, blackouts, elevated prolactin level. ? Pituitary mass.	include
10308	MR Sella WITH & WITHOUT Contrast	Hyperprolactenemia , irregular periods, visual field disturbances . S. prolactin 31mg/l ? Pitutary adenoma	include
10309	MR Sella WITHOUT Contrast	RECENTLY IMMIGRATED TO CANADA, WAS DIAGNOSED WITH MICROPROLACTINOMA IN ITALY, NO MRI RECORDS AVAILABLE WITH HER CONFIRMING DIAGNOSIS	exclude
10310	MR Sella WITH & WITHOUT Contrast	Elevated prolactin. ?prolactinoma or pituitary changes	include
10311	MR Sella WITH & WITHOUT Contrast	Prolactinoma? hx increased prolactin in Mexico - treated with _____ normal until last few months - PRLT; is there Prolactinoma?	include
10312	MR Sella WITH & WITHOUT Contrast	Infertility x 4 years, prolactin level elevated +72ug/l (n=<25) presume prolactin secreting microadenoma	include
10313	MR Sella WITHOUT Contrast	HYPERPROLACTINEMIA. PRIMARY INFERTILITY. ?PITUITARY ADENOMA ?STALK COMPRESSION	include
10314	MR Sella WITHOUT Contrast	Probable pituitary apoplexy in very large man with extreme obesity. Pituitary tumour/apoplexy	exclude
10315	MR Sella WITHOUT Contrast	INFERTILITY, IRREG CYCLES & ELEVATED PROLACTIN (49)	include
10316	MR Sella WITH & WITHOUT Contrast	PROLACTINOMA WITH SYMPTOMS OF GALLACTORRHEA, HEADACHE, VISUAL DISTURBANCES. IRREGULAR MENSTRUAL CYCLES. RULE OUT MACROPROLACTINOMA.	include
10317	MR Sella WITH & WITHOUT Contrast	Prolactinemia, HA, intermittent galactorrhea, decreased FSH/LH in context of low E2 and progesterone, amenorrhea NYD since 34 yo. r/o pituitary adenoma or lesion	include
10318	MR Sella WITHOUT Contrast	INCREASED PROLACTIN. NO SYMPTOMS. ?MICROADENOMA	include
10319	MR Sella WITHOUT Contrast	: Pituitary adenoma	include
10320	MR Sella WITHOUT Contrast	HYPERPROLACTINEMIA WITH 3 MM PITUITARY LESION. ON BROMOCRIPTINE SINCE FEB 1 YEAR FOLLOW UP STUDY	exclude
10321	MR Sella WITH & WITHOUT Contrast	Young male with hypogonadism and high prolactin. Assess for pituitary adenoma,	include
10322	MR Sella WITH & WITHOUT Contrast	Head (including pituitary). New bilateral lactorrhea. Increased prolactin x2 (>100), not due to macroprolactin. C/O new bitemporal HA. On risperdal but very low dose ( 1mg daily). R/O pituitary adenoma, other cause of increased prolactin.	include
10323	MR Sella WITHOUT Contrast	SUPRASELLAR PITUITARY LESION MANAGED SURGICALLY. MRI FOR 3 MONTH POST-OP EVALUATION AND FOLLOW-UP.	exclude
10324	MR Sella WITH & WITHOUT Contrast	48 year old with non-secreting pituitary tumor. Resected in 2006. Recurrence of a small 7mm nodular density noted in April 2015. Stable on Oct 2015 MR, needs follow up now please. Patient on medical replacement for her pituitary hormone deficiencies. Is	exclude
10325	MR Brain WITHOUT Contrast	Gynecomastia, elevated prolactin levels.	include
10326	MR Sella WITHOUT Contrast	: RECENT UNUSUAL PERIODS, PROLACTIN ELEVATED.	include
10327	MR Sella WITHOUT Contrast	Hx OF PROLACTINOMA, ON MEDS FOR IT. INCREASING HEADACHE AND VISION ISSUES.	exclude
10328	MR Sella WITHOUT Contrast	R/O PROLACTINOMA. AMENORRHEA, ELEVATED PROLACTIN, HEADACHES X 4 MONTHS. PROLACTIN 46. ? DOES THIS PATIENT HAVE A PROLACTINOMA OR OTHER INTRACRANIAL MASS	include
10329	MR Sella WITH & WITHOUT Contrast	High prolactin, breast pain, discharge, amenorrhea. ? Pituitary adenoma	include
10330	MR Sella WITHOUT Contrast	MACROPROLACTINOMA, POSR SURGERY IN 2008. MONITOR FOR TUMOR REGROWTH.	exclude
10331	MR Sella WITH & WITHOUT Contrast	Hx Pit adenoma, off meds, prolactin was ok (15 in Nov) but now v. high. ? growth of adenoma? Going for eye check at Rockyview tomorrow, but pls r/o increase in size of adenoma. Sent for CT but they said to do MRI instead. ? growth of pit adenoma	exclude
10332	MR Sella WITHOUT Contrast	MACROPROLACTINOMA, PREVIOUSLY ON MEDICAL RX MONITOR FOR TUMOR REGROWTH	exclude
10333	MR Sella WITH & WITHOUT Contrast	Prolactin and oligomenorrhea. Sister prolactinema.	include
10334	MR Sella WITH & WITHOUT Contrast	h/o hyperprolactinemia, galactorrhea. ?Pituitary adenoma.	include
10335	MR Sella WITHOUT Contrast	HYPERPROLACTINEMIA,HEADACHES TO R/O PITUITARY ADENOMA,PROLACTINOMA,ABNORMALITY	include
10336	MR Brain WITHOUT Contrast	Breast discharge; increased prolactin. Prolactinoma pituitary tumour.	include
10337	MR Sella WITH & WITHOUT Contrast	Breast discharge; increased prolactin. Prolactinoma pituitary tumour.	include
10338	MR Sella WITH & WITHOUT Contrast	F/U study - milnoadenoma pituitary. Comparisons study. R/O increase size - Blurred vision/ R/O mass.	exclude
10339	MR Sella WITHOUT Contrast	MODERATE TO SEVERE HEADACHE WITH BLURRED VISION FOR AWHILE, SHE HAS HIGH PROLACTIN ?PITUITARY LUMP	include
10340	MR Sella WITH & WITHOUT Contrast	44 yo female with bilateral galactorrhea, N mammogram. Prolactin persistently elevated, 71 with no medications that would cause increased levels. R/O mass lesion in hypothalamic - pituitary region	include
10341	MR Sella WITHOUT Contrast	HYPERPROLACTINEMIA, HYPOTHYRODISM, PRIMARY AMENORRHEA, PROBLEMS WITH PERIPHERAL VISION. ?PITUITARY ADENOMA	include
10342	MR Sella WITH & WITHOUT Contrast	Galactorrhea, raised prolactin, headaches, blurred vision. Is there a sella mass?	include
10343	MR Sella WITH & WITHOUT Contrast	Recurrent increased TSH and mildly increased prolactin. ? pituitary adenoma.	include
10344	MR Brain WITHOUT Contrast	HEAD/PITUITARY FOSS. LOW SERUM TESTOSTERONE, ELEVATED SERUM PROLACTIN. NO MEDS.	include
10345	MR Sella WITHOUT Contrast	9 MONTH FOLLOW UP PITUITARY MACROADENOMA MANAGED SURGICALLY	exclude
10346	MR Sella WITH & WITHOUT Contrast	Irregular menstrual cycles; persistenly raised prolactin levels. Please assess for prolactinoma	include
10347	MR Sella WITH & WITHOUT Contrast	Hyperprolactinemia. No mass effects. Query prolactinoma or other pituitary mass.	include
10348	MR Sella WITH & WITHOUT Contrast	Worsening headache, severe hyperprolactinemia. Pituitary adenoma?	include
10349	MR Sella WITHOUT Contrast	IRREGULAR CYCLES WITH MASTALGIA WITH PROLACTIN LEVELS.	include
10350	MR Sella WITH & WITHOUT Contrast	pt with schizophrenia /OCD on invega suslenna with T pro 88. No menstral period. Any non-medication reason for elevated prolactin; stellar mass	include
10351	MR Sella WITH & WITHOUT Contrast	- 37 Year old Lady , PCOS , Hypothyroid , Cardiac Arrythmias . Recently had an X-ray of Her Sinuses . It showed a Prominent sella Turcica ? Cause of prominent sella turcica ? Possible pituitary pathology .	exclude
10352	MR Sella WITHOUT Contrast	OLIGO/AMENORRHEA ELEVATED PROLACTIN NEED TO R/O INTRACRANIAL PATHOLOGY	include
10353	MR Sella WITH & WITHOUT Contrast	Pituitary mass, f/u	exclude
10354	MR Sella WITHOUT Contrast	MRI JAN 25, 17 - 9mm LEFT SIDED PROLACTINOMA. ?CHANGE IN SIZE. STARTED CABERGOLINE MARCH 2017	exclude
10355	MR Sella WITH & WITHOUT Contrast	recurrent bilateral, galactorrhea, borderlind increased prolactin, to r/o enlargement of pituitary microadema	include
10356	MR Sella WITH & WITHOUT Contrast	amenorrhea very high prolactin level-? peripheral lesion ? prolactadenoma	include
10357	MR Brain WITHOUT Contrast	INCREASED PROLACTIN . NO OTHER CAUSE SEEN	include
10358	MR Sella WITH & WITHOUT Contrast	F/U FOR MICRO PROLACTINOMA	exclude
10359	MR Sella WITH & WITHOUT Contrast	No appetite, periods scanty, no weight gain, prolactin high, severe headache.	include
10360	MR Sella WITH & WITHOUT Contrast	Elevated prolactin, CNS symptoms - AM nausea and headaches, r/o pituitary or other intracranial lesion	include
10361	MR Brain WITHOUT Contrast	Elevated prolactin, CNS symptoms - AM nausea and headaches, r/o pituitary or other intracranial lesion	include
10362	MR Sella WITH & WITHOUT Contrast	R/o prolactinoma.	include
10363	MR Sella WITHOUT Contrast	: LACTATING FOR MANY YEARS. NOW, ELEVATED PROLACTIN. ?PROLACTINOMA	include
10364	MR Sella WITHOUT Contrast	HYPERPROLACTINEMIA ? R/O PITUITARY ADENOMA	include
10365	MR Sella WITH & WITHOUT Contrast	hyperprolactinemia	include
10366	MR Sella WITHOUT Contrast	INCREASED PROLACTIN LEVEL. STOPPED BREASTFEEDING MARCH, 2018. RIGHT SIDE HEADACHES++.	include
10367	MR Sella WITH & WITHOUT Contrast	Elevated prolactin; change period for 3 months. Elevated headache. Rule out mass	include
10368	MR Brain WITH & WITHOUT Contrast	*20yo female with 10d worsening HA, N/V, dizziness, lactation and new onset tunnel vision and diplopia today. Pt requires urgent MRI to rule out pituitary apoplexy, which would be neurosurgical emergency.	include
10369	MR Sella WITH & WITHOUT Contrast	(1) 36 yo female with 4 year history of ongoing psychosis. Attempting to rule out an organic cause. Elevated prolactin likely due to Olanzapine.	include
10370	MR Sella WITH & WITHOUT Contrast	Hyperprolactinemia 119, irregular menses	include
10371	MR Sella WITH & WITHOUT Contrast	35 yo female with hypogondotrophic hypogonadisim and prolactin	include
10372	MR Sella WITH & WITHOUT Contrast	Elevated prolactin x 2. Query Prolactinoma.	include
10373	MR Sella WITHOUT Contrast	FOLLOW-UP STUDY. PITUITARY ADENOMA.	exclude
10374	MR Sella WITHOUT Contrast	HYPERPROLACTINEMIA	include
10375	MR Sella WITH & WITHOUT Contrast	Macroprolactinoma f/u.	exclude
10376	MR Sella WITH & WITHOUT Contrast	mild hyperprolactinemia. is there an adenoma?	include
10377	MR Sella WITH & WITHOUT Contrast	42-y-o F with hyperprolactinemia, headaches and visual blurring. Is a pituitary lesion present? MR request alread made to PLC by another MD/As discussed with Dr. Chan.	include
10378	MR Sella WITH & WITHOUT Contrast	Persistent mild elevation of prolactin. Rule out tumor.	include
10379	MR Sella WITH & WITHOUT Contrast	Gynecomastia - elevated prolactin. R/o pituitary tumor	include
10380	MR Sella WITHOUT Contrast	AMENORRHEA X 2 MONTHS , NEW ONSET NAUSEA, HEADACHES, PRL ELEVATED PLEASE ASSESS FOR A PITUITARY MASS	include
10381	MR Sella WITH & WITHOUT Contrast	Presented with gynecomastia, labs showed elevated prolactin and decreased testosterone. Query pituitary adenoma.	include
10382	MR Sella WITHOUT Contrast	HIGH PROLACTIN, HEADACHE AND AMENORRHEA ? PITUITARY ADENOMA	include
10383	MR Sella WITHOUT Contrast	GALAVTORHEA , PERSISTENTLY ELEVATED PROLACTIN	include
10384	MR Sella WITHOUT Contrast	KNOWN PITUITARY ADENOMA BUT OFF CABERGOLINE FOR ABOUT 1 YR. QUERY SIZE CHANGE OF PITUITARY LESION SINCE MAY 2011	exclude
10385	MR Sella WITHOUT Contrast	HYPERPROLACTINEMIA. PLEASE ASSESS FOR ADENOMA.	include
10386	MR Sella WITHOUT Contrast	40 YR OLD FEMALE WITH MICROPROLACTINOMA. PROLACTIN 83.3. PLEASE COMPARE TO PREVIOUS MRI.	exclude
10387	MR Brain WITHOUT Contrast	FAM HX ANEURSYM ALSO INCREASED PROLACTIN	include
10388	MR Sella WITHOUT Contrast	H/O RAISED PROLACTIN, PT BEING MONITORED FOR PROLACTINOMA AND ADVISED A REPEAT MRI	exclude
10389	MR Sella WITH & WITHOUT Contrast	Raised prolactic / Obesisty is there pituitary adenoma?	include
10390	MR Sella WITH & WITHOUT Contrast	FOLLOW-UP MACROPROLACTINOMA	exclude
10391	MR Sella WITH & WITHOUT Contrast	h/o Pituitary adenoma - non functioning. surveillance MRI	exclude
10392	MR Sella WITHOUT Contrast	KNOWN WITH PITUITARY ADENOMA WITH ELEVATED PROLACTIN ? CHANGE SINCE LAST YEAR	exclude
10393	MR Sella WITH & WITHOUT Contrast	elevated prolactin levels, ?, query oituitary adenoma/prolactinoma	include
10394	MR Sella WITH & WITHOUT Contrast	hyperprolactenemia, asymptomatic and no risk factors for high prolactin, rule out sellar mass	include
10395	MR Sella WITH & WITHOUT Contrast	pituitary apoplexy 21Aug2017,elevated cortisol d- ..-mild. 1) Resolution of apoplexy 1 mon effect. 2) Better anatomical identification of tumor	exclude
10396	MR Sella WITH & WITHOUT Contrast	Patient moved from China 1 year ago, gives history of galactorrhoea/amenorrhoea/infertility/prolactinoma/some issue with pituitary - no info available in Canada. MRI to clarify and decond upon referral/patient management.	exclude
10397	MR Sella WITH & WITHOUT Contrast	PErsistently elevated prolactin , symptoms of weight gain and low libido, no VF defects or galactorrhea. RO pituitary adenoma	include
10398	MR Sella WITHOUT Contrast	Persistent mild hyperprolactinemia Exclude pituitary lesion	include
10399	MR Sella WITHOUT Contrast	: 52-YEAR-OLD MALE, HYPERPROLACTINEMIA. REPORTED HISTORY OF KLINEFELTER SYNDROME. HISTORY OF SCHIZOPHRENIA. ON RESPERIDONE. SUSPECT MEDICATION-INDUCED HYPERPROLACTINEMIA. RULE OUT SELLAR ETIOLOGY FOR THE HYPERPROLACTINEMIA.	include
10400	MR Sella WITH & WITHOUT Contrast	*post-op endoscopic transphenoidal surgery for pituitary adenoma	exclude
10401	MR Brain WITHOUT Contrast	HIGH PROLACTIN, HEADACHES.	include
10402	MR Sella WITH & WITHOUT Contrast	Brain/prolactinomia, recent hospitalisation for body pain, headache NYD, discharged without diangosis and put on hydromorphone, testing reveals elevated prolactin - need prolactinoma MRI workup.	include
10403	MR Sella WITH & WITHOUT Contrast	Elevated prolactin in serial testing	include
10404	MR Brain WITHOUT Contrast	HIGH PROLACTIN,	include
10405	MR Sella WITH & WITHOUT Contrast	Persistent hyperprolactinema ? pituitary adenoma	include
10406	MR Sella WITHOUT Contrast	HEADACHE, DIZZINESS WORSE FOR MONTHS. PROLACTIN-30, ELEVATED. RULE OUT PITUITARY ADENOMA.	include
10407	MR Sella WITH & WITHOUT Contrast	Small anterior pituitary nodule, most compatible with microadenoma.	exclude
10408	MR Brain WITHOUT Contrast	PLEASE R/O PITUITARY TUMOR,HYPERPROLACTINEMIA, PROLACTIN 51.9,SECONDARY AMENORRHEA,HEADACHES + BLURRED VISION LEFT EYE	include
10409	MR Sella WITHOUT Contrast	: HIGH PROLACTIN TEST	include
10410	MR Sella WITHOUT Contrast	PITUITARY MACROADENOMA / APOPLEXY - POSTOPERATIVE MRI FOR FIRST FOLLOW UP TO SURGERY ON JULY 29116 GOOD RESECTION??	exclude
10411	MR Sella WITH & WITHOUT Contrast	Hx hyperprolactinemia. Previously on bromocriptine. Recurrence of headache. ? pituitary mass	exclude
10412	MR Sella WITH & WITHOUT Contrast	To R/O structural abnormality. Pituitary microadenoma	include
10413	MR Sella WITH & WITHOUT Contrast	Microprolactinoma. 27 yo women with microprolactinoma. On Cabergoline treatment. Reassess pituitary tumour.	exclude
10414	MR Sella WITH & WITHOUT Contrast	31 yr F w hyperprolactinemia; cause known. Pituitary adenoma?	include
10415	MR Sella WITH & WITHOUT Contrast	severe headahces. Raised prolactin. Exclude sella Mass	include
10416	MR Sella WITH & WITHOUT Contrast	?prolactinoma	include
10417	MR Sella WITH & WITHOUT Contrast	Irregular periods and persistently elevated prolactin. Query pituitary acheiving	include
10418	MR Sella WITH & WITHOUT Contrast	Elevated prolactin tp 40. Confirmed with negative macroprolactin. R/O tumor	include
10419	MR Sella WITHOUT Contrast	PITUITARY MACROADENOMA POST SX IN JAN 2012	exclude
10420	MR Sella WITH & WITHOUT Contrast	elevated prolactin, R/O pitiutary prolactinoma	include
10421	MR Sella WITH & WITHOUT Contrast	Increased prolactin. ?pituitary issue	include
10422	MR Sella WITHOUT Contrast	SEVERE HEADACHES, VISUAL CHANGE, HIGH PROLACTIN LEVELS ON LABS. ?PROLACTINOMA, MICRO VERSUS MACRO ADENOMA. URGENT	include
10423	MR Brain WITHOUT Contrast	INCRAASED PROLACTIN AND PARANOID THOUGHTS-Admit DX:UNSPECIFIED PSYCHOTIC DISORDER	include
10424	MR Sella WITH & WITHOUT Contrast	Mild elevation of prolactin assess for adenoma	include
10425	MR Sella WITH & WITHOUT Contrast	Hyperprolactinemia. Galactorrhea. ? Prolactinoma.	include
10426	MR Sella WITH & WITHOUT Contrast	hyperprolactinemia	include
10427	MR Sella WITHOUT Contrast	PROLACTIN 26--WAS NORMAL 2013, NO NIPPLE DISCHARGE, HAD HX OF HIGH PROLACTIN ? PITUITARY MACROADENOMA WHEN SHE WAS IN CUBA , NOT ON HRT OR ORAL CONTRACEPTIVES, TSH JAN 2018 4.9, HEADACHES, NO NAUSEA OR VOMITING OR VISUAL CHANGES FEELS LOW IN ENERGY AND DEPRESSED AND LOW SEX DRIVE DESPITE BEING ON SYNTHROID 75 MCG ? PITUITARY ADENOMA	include
10428	MR Sella WITHOUT Contrast	SEIZURE AND HEAD TRAUMA MARCH 3 AND NOW HAS NEW ONSET HYPOTHYROID AND ELEVATED PROLACTIN. PLEASE ASSESS PITUITARY.	include
10429	MR Sella WITH & WITHOUT Contrast	Raised prolactin level	include
10430	MR Sella WITHOUT Contrast	ELEVATED PROLACTIN , GALACTORRHEA, ON RISPERIDONE ? PROLACTINOMA..	include
10431	MR Sella WITHOUT Contrast	ELEVATED PROLACTIN, HEADACHES, VISUAL DISTURBANCE. R/O PROLACTINOMA, STRUCTURAL DEFECT.	include
10432	MR Sella WITHOUT Contrast	AMENORRHEA FOR 1 YEAR; ELEVATED PROLACTIN; GALACTORRHEA	include
10433	MR Sella WITH & WITHOUT Contrast	F/U known P/O pituitary adenoma - residual tumor. Monitor.	exclude
10434	MR Sella WITHOUT Contrast	ELEVATED PROLACTIN LEVELS, INFERTILITY, AWAITING MRI PRIOR TO PROCEEDING WITH Tx. ?PROLACTINOMA	include
10435	MR Sella WITHOUT Contrast	HISTORY OF INFERTILITY; HIGH PROLACTIN. R/O PROLACTINOMA	include
10436	MR Sella WITH & WITHOUT Contrast	Secondary amenorrhea elevated prolactin and low FSH/LH. Elevated prolactin aprrox 13 years ago in Ontario. MRI done and all patient remembers is nothing needed to be done. ?prolactinoma/sellar mass	include
10437	MR Sella WITH & WITHOUT Contrast	High prolactin levels, hyperprolactinemia	include
10438	MR Sella WITH & WITHOUT Contrast	Surveillance of pituitary macroedenoma. Any further change compared to 2017?	exclude
10439	MR Sella WITH & WITHOUT Contrast	Pt has high prolactin levels on 2 ocasions, amenorrhea for last 3 months. R/O intracranial pathology ? pituitary adenoma	include
10440	MR Sella WITHOUT Contrast	ELEVATED PROLACTIN, GALACTORRHEA. R/O PITUITARY ADENOMA.	include
10441	MR Sella WITHOUT Contrast	hyperprolactinemia is there is a sella mass?	include
10442	MR Sella WITHOUT Contrast	76 YO MALE WITH MACROPROLACTINOMA. CURRENTLY ON DOSTINEX. PROLACTIN 5.8 (<25.0 UG/L). REQUIRES FOLLOW UP MRI.	exclude
10443	MR Sella WITHOUT Contrast	- Follow Up Pituitary Macroadenoma , OR Nov 2018 ? Recurrence .	exclude
10444	MR Sella WITHOUT Contrast	CYSTIC PITUITARY LESION--MONITOR LESION POST DELIVERY.	exclude
10445	MR Sella WITHOUT Contrast	PITUITARY ADENOMA EXCISED IN 2008. NOW ELEVATED PROLACTIN AND HEADACHE. IS THERE RECURRENCE OR PITUITARY ADENOMA?	exclude
10446	MR Brain WITHOUT Contrast	ELEVATED PROLACTIN. SCHIZOAFFECTIVE DISORDER, DEPRESSION, ANXIETY. ON RISPERIDONE (INCREASES PROLACTIN LEVEL). CHILDHOOD MULTIPLE HEAD TRAUMA, FAMILY HISTORY OF BRAIN DISORDER. FATHER HAD BRAIN ANEURYSM, MRI/CT 2003 MULTIPLE TINY FOCI WHITE MATTER SMALL VESSEL DISEASE. ASSESS FOR ANY PITUITARY MASS/INTRA CEREBRAL LESIONS.	include
10447	MR Sella WITHOUT Contrast	Panhypopituitarism with enlarged stalk and pituitary- hypophysitis vs macroadenoma Any change in size?	exclude
10448	MR Sella WITHOUT Contrast	HEADACHE FOR 7 MONTHS ON AND OFF 4-5 TIMES / MONTHS HIGH PROLACTIN SHE WAS ON BROMOCRIPTINE WENT OFF x2MONTHS R/O PITUITARY TUMOR	exclude
10449	MR Sella WITHOUT Contrast	PRESSURE IN HEAD, HIGH PROLACTIN LEVELS, GYNECOMASTIA. TO RULE OUT FUNCTIONAL OR NON-FUNTIONAL PROLACTINOMA OR ADENOMA.	include
10450	MR Sella WITHOUT Contrast	SECONDARY INFERTILITY, HYPERPROLACTINEMIA NYD HISTORY OF C SECTION R/O PROLACTINOMA	include
10451	MR Sella WITHOUT Contrast	MACROPROLACTINOMA, OFF MEDICAL THERAPY MONITOR FOR TUMOR RE GROWTH	exclude
10452	MR Sella WITHOUT Contrast	PROLACTIN FROM 23 TO 42. NOW ON BCP. PERIOD SCANTY	include
10453	MR Sella WITHOUT Contrast	SEVERE HEADACHES - ELEVATED PROLACTINE RULE OUT PROLACTINOMA	include
10454	MR Sella WITH & WITHOUT Contrast	Dramatic increase in prolactin (261) from previous 50s. On seroquel but dose has actually decreased recently. Asymptomatic other than irregular periods. ?pituitary mass.	include
10455	MR Sella WITHOUT Contrast	ELEVATED WITH PROLACTIN AND PRIMARY INFERTILITY. EXCLUDE PROLACTINOMA	include
10456	MR Sella WITHOUT Contrast	ELEVATED PROLACTIN LEVELS. HEADACHES. QUERY INTRACRANIAL PITUITARY TUMOR.	include
10457	MR Sella WITH & WITHOUT Contrast	Undiagnosed symptomatic hyperprolactinemia ?Sellar mass	include
10458	MR Brain WITHOUT Contrast	INFERTILITY,HYPERPROLACTINOMIA	include
10459	MR Sella WITHOUT Contrast	F/U PITUITARY ADENOMA	exclude
10460	MR Sella WITHOUT Contrast	32 YO FEMALE WITH IRREGULAR MENSTRUAL CYCLES PLUS HEADACHES (NEW) ELEVATED PROLACTIN 36 (<25)	include
10461	MR Sella WITH & WITHOUT Contrast	Macrocprolactinoma partially resected in 2012 in winnipeg follow up of residual tumor, intolerant to all dopamine agonists please estimate size of residual tumor	exclude
10462	MR Sella WITH & WITHOUT Contrast	Hyperprolactinemia. R/O pituitary mass.	include
10463	MR Sella WITH & WITHOUT Contrast	- Persistent mild hyperprolactinemia without other explanatory cause ; no associated endocrinopathy ?Pituitary lesion	include
10464	MR Brain WITHOUT Contrast	PERSISTING HEADACHE. PROLACTINEMIA	include
10465	MR Sella WITHOUT Contrast	PROLACTIN 117.7 JUN 8 2018, NYSTAGMUS, DIPLOPIA. R/O PITUITARY PATHOLOGY	include
10466	MR Sella WITHOUT Contrast	LOW LIBIDO, ELEATED PROLACTIN, LOW TESTOSTERONE ? PROLACTINOMA	include
10467	MR Brain WITHOUT Contrast	ELEVATED PROLACTIN, ON NO MEDICATIONS TO CAUSE THIS. NORMAL VISUAL FIELDS. PLEASE ASSESS FOR PITUITARY MASS.	include
10468	MR Sella WITHOUT Contrast	PITUITARY MICROADENOMA WITH HYPERPROLACTINEMIA 1 YEAR FOLLOW UP	exclude
10469	MR Sella WITH & WITHOUT Contrast	? pitutary adenoma, elevated PRL and LH + worsening gynecomastia, + Hx of testicular ca. ? pituitary adenoma	include
10470	MR Sella WITH & WITHOUT Contrast	Hyperprolactinemia (macroprolactin test completed) (also hypothyroid). Any mass in hypothalamic-pituitary region to explain hyperprolactinemia.	include
10471	MR Sella WITHOUT Contrast	ELEVATED FRACTION - PROLACTINOMA	include
10472	MR Sella WITH & WITHOUT Contrast	Pituitary gland and brain. Prolactin high. Mother has brain cancer. Query pituitary glad tumor.	include
10473	MR Sella WITHOUT Contrast	PITUITARY MACROADENOMA. TO BE FOLLOWED EXPECTANTLY. MRI FOR 5 MONTH REVIEW. QUERY GROWTH.	exclude
10474	MR Sella WITH & WITHOUT Contrast	Presenting with clinical and lab evidence of new onset Pan Hypopituitarism- and prolactin elevation. Structural pituitary Disease? Pituitary stalk changes?	exclude
10475	MR Brain WITHOUT Contrast	: BITEMPORAL HEADACHES FEW YEARS. PROLACTIN ELEVATION 40. NO CHANGE IN FREQUENCY. ANY REASON FOR CHRONIC HEADACHES.	include
10476	MR Sella WITHOUT Contrast	PATIENT WAS Dx WITH LONG-TERM MIGRAINE AND NOTED MORE IRREGULAR MENSES AND HEADACHE. PROLACTIN x 2 BOTH ELEVATED. NEED TO LOOK FOR PITUITARY TUMOR. ?ADENOMA PITUITARY	include
10477	MR Sella WITHOUT Contrast	: Pituitary adenoma: microprolactinoma	include
10478	MR Sella WITHOUT Contrast	MRI BRAIN AUGUST, 2013: RIGHT PITUITARY LESION 5 x 3.5 mm, MILDLY ELEVATED PROLACTIN. IS THERE ANY CHANGE IN SIZE OF THE LESION?	exclude
10479	MR Sella WITHOUT Contrast	LARGE PITUITARY ADENOMA WITH VISUAL CHANGES. MANAGED SURGICALLY. MRI FOR REVIEW TO CHECK POSSIBLE REGROWTH. QUERY RECURRENT GROWTH.	exclude
10480	MR Sella WITH & WITHOUT Contrast	43f with severe sharp migraine like headaches, Increasing in intesity, Elevated prolactin, R/O prolactinomas	include
10481	MR Brain WITHOUT Contrast	43f with severe sharp migraine like headaches, Increasing in intesity, Elevated prolactin, R/O prolactinomas	include
10482	MR Sella WITH & WITHOUT Contrast	elevated prolactin x 7	include
10483	MR Sella WITH & WITHOUT Contrast	2019 Sept- pituitary lesion seen by endocrinologist, Suggested in July 2020 to rpt in Sept 2020. Elevated prolactin	exclude
10484	MR Sella WITHOUT Contrast	FOLLOW UP PITUITARY ADENOMA ? STABLE	exclude
10485	MR Sella WITHOUT Contrast	SMALL ELEVATION IN PROLACTIN.	include
10486	MR Brain WITH & WITHOUT Contrast	*27 yo F, no prior psychiatric hx; presented as disorganzied and delusional yesterday; perplexed today, elevated PRL (290), rule out pituitary mass	include
10487	MR Sella WITHOUT Contrast	UNEXPLAINED INCREASED PROLACTIN LEVEL DISCUSSED WITH ENDOCRINOLOGIST WHO REQUESTED MRI HEAD TO EXCLUDE PITUITARY GLAND PATHOLOGY	include
10488	MR Sella WITH & WITHOUT Contrast	Hyperprolactinemia x2	include
10489	MR Sella WITH & WITHOUT Contrast	Follow up of cystic pituitary lesion. Normal pituitary biochemistry. ?Any adverse change	exclude
10490	MR Sella WITH & WITHOUT Contrast	elevated fasting PRL on labs w/u for irreguler periods ? prolactinoma	include
10491	MR Brain WITHOUT Contrast	PCOS LIKE SYNDROMA WITH ELEVATED PROLACTIN	include
10492	MR Sella WITH & WITHOUT Contrast	? PITUITARY FOSSA, CT SCAN SHOWS PITUITARY MACROADENOMA	exclude
10493	MR Sella WITHOUT Contrast	PERSISTENT ELEVATED PROLACTIN -? PROLACTINOMA. TONSILLECTOMY + WISDOM EXTRACTION. NO PMH. DOES SHE HAVE A PITUITARY LESION?	include
10494	MR Brain WITHOUT Contrast	-IRREGULAR MENSER, FOUND TO HAVE ELEVATED PROLACTIN 33.2 IN AUGUST /14 NOW 45 NOV/14. NO GALACTORRHEA, NO HEADACHES, NO VISUAL DISTURBANCE. ? PITUITARY ADENOMA.	include
10495	MR Sella WITH & WITHOUT Contrast	- infertility ? persistent hyperprolactinemia .R/O microadenoma	include
10496	MR Sella WITH & WITHOUT Contrast	Residual pituitary tumor, recent enlargment over years. Surgery 2009. Follow up and monitor.	exclude
10497	MR Sella WITHOUT Contrast	PITUITARY MACROPROLACTINOMA ON DOPAMINE AGONIST THERAPY. INTERVAL CHANGE?	exclude
10498	MR Sella WITHOUT Contrast	INCREASED PROLACTIN, LOW TESTOSTERONE, DECREASED LH, FSH. ? PROLACTINOMA.	include
10499	MR Brain WITHOUT Contrast	PITUITARY, ELEVATED PROLACTIN	include
10500	MR Sella WITHOUT Contrast	: FOLLOW-UP STUDY. PITUITARY LESION.	exclude
10501	MR Sella WITHOUT Contrast	HYPERPROLACTINEMIA IN THE CONTEXT OF MENSTRUAL IRREGULARITY/ INFERTILITY. NO MEDICATION TO ACCOUNT FOR THIS. PT HAS HAD PREVIOUS BRAIN INJURY REQUIRING VENTRICULAR DRAIN FOR ACUTE CERBRA EDEMA. RULE OUT PITUITARY ABNORMALITY	include
10502	MR Sella WITHOUT Contrast	HIGH PROLACTIN LEVELS AND HEADACHES. ? PROLACTINOMA	include
10503	MR Brain WITHOUT Contrast	ELEVATED PROLACTIN RULE OUT PROCLAMA/ DIZZINESS	include
10504	MR Sella WITHOUT Contrast	MONITORING PROLACTIN. RECENT INCREASE TO 111.9. ?PITUITARY ADENOMA	include
10505	MR Sella WITHOUT Contrast	PATIENT REPORTS ISSUES WITH SECONDARY AMENORRHEA SINCE JUNE, 2014. HISTORY OF PCOS. LABORATORY EXAMINATION SHOWED PRESENCE OF MILDLY ELEVATED PROLACTIN x 2. ANY STRUCTURAL CAUSES OF HYPERPROLACTINEMIA NOTED?	include
10506	MR Sella WITHOUT Contrast	R/O PITUITARY TUMOR FHX PITUITARY TUMOR	exclude
10507	MR Brain WITHOUT Contrast	Worsening headaches with a sensation of pressure in the left eye 3 years. Headaches now becoming more frequent and now lasting longer. Any intracranial or pituitary mass	include
10508	MR Sella WITH & WITHOUT Contrast	elevated prolactin levels r/o tumour	include
10509	MR Sella WITHOUT Contrast	GALACTORRHOEA + HYPERPROLACTINAEMIA. NOT ON ANY MEDICATION. REMOTE HX PREGNANCY (ECTOPIC) AND NO HX BREAST FEEDING. OTHERWISE ASYMPTOMATIC AND PROLACTIN LEVELS SPONTANEOUSLY DECLINING. HAS PREVIOUSLY HAD MRI (C/SPINE & PELVIS)	include
10510	MR Sella WITH & WITHOUT Contrast	Very high prolactin for two years, gets headache, no secretions from breast. Periods are regular. Pituitary tumor.	include
10511	MR Sella WITH & WITHOUT Contrast	R/O hyperprolactinemia	include
10512	MR Sella WITHOUT Contrast	HISTORY OF IRREGULAR MENSTRUATION. OVERWEIGH. PROLACTIN 36.9. R/O PITUITARY ADENOMA	include
10513	MR Sella WITHOUT Contrast	HYPERPROLACTNEMIA ?PITUITARY ADENOMA	include
10514	MR Sella WITHOUT Contrast	PROLACTIN 93 ? MICRO VERSUS MACRO ADENOMA	include
10515	MR Sella WITHOUT Contrast	RECURRENT HEADACHES FOR MORE THAN 1 YEAR. PROLACTIN MORE THAN 29 ON RECENT TESTS. RULE OUT PITUITARY TUMOR.	include
10516	MR Sella WITH & WITHOUT Contrast	34 yo female with galactorrhea and mild prolactinemia. Any pituitary adenoma?	include
10517	MR Sella WITH & WITHOUT Contrast	Elevated serum prolactin associated with amenorrhea and infertility. Exlude pituitary adenoma.	include
10518	MR Sella WITH & WITHOUT Contrast	Hx of low, testorone, Low LH, , FSH, High prolactin. ? Pituitary mass	include
10519	MR Sella WITH & WITHOUT Contrast	hyperprolactinemia, r/o mass lesion hypothalamus pituitary region	include
10520	MR Sella WITH & WITHOUT Contrast	Pituitary ?_?: hyperprolactinemia. Please rule out pituitary mass.	include
10521	MR Sella WITHOUT Contrast	INCREASED PROLACTIN. R/O PROLACTIN TUMOUR	include
10522	MR Sella WITHOUT Contrast	HX OF PROLACTINOMA IN 2012. ELEVATED PRL AT 25.3, GALACTORRHEA. PREVIOUS TRANSPHENOIDAL SURGERY IN 2001 FOR PITUITARY ADENOMA. FOLLOW UP PROLACTINOMA.	exclude
10523	MR Sella WITH & WITHOUT Contrast	Incompletely resected pituitary adenoma 1998 follow up assessment	exclude
10524	MR Sella WITH & WITHOUT Contrast	- Elevated Prolactin and macroprolactin / infertility ? pituitary Adenoma .	include
10525	MR Sella WITH & WITHOUT Contrast	Patient recently noticed gynecomastia, hormone work up shows hyperprolactinemia. R/O brain pathology. ? Adenoma.	include
10526	MR Sella WITHOUT Contrast	HIGH PROLACTINE 43.5 WITH HEADACHE AND BLURRED VISION TO R/O MICROADENOMA TO R/O ADENOMA AS A COUSE OF HER HEADACHEDE AND HYPERPROLACTENIMIA	include
10527	MR Sella WITH & WITHOUT Contrast	Prolactinoma form follow up, hypogonadism. Poor response androgen. Last MRI + 4 years.	exclude
10528	MR Sella WITHOUT Contrast	PROLACTIN 54. PATIENT STARTING ESTROGEN. RULE OUT PROLACTINOMA.	include
10529	MR Sella WITH & WITHOUT Contrast	P/O transnasal/transphenoid exposure for excision pituitary adenoma. Continued survellience.	exclude
10530	MR Brain WITHOUT Contrast	ELEVATED SERUM PROLACTIN IS THERE A PITUITARY ADENOMA	include
10531	MR Sella WITH & WITHOUT Contrast	History of hyperprolactenemia on several different laboratory examinations. No clinical Sx or Sx of pituitary tumor, MRI to rule out same.	include
10532	MR Sella WITHOUT Contrast	INCREASED PROLACTIN ON RX	exclude
10533	MR Sella WITHOUT Contrast	PT HAS AN ELEVATED PROLACTIN OF 50 AND AN ELEVATED CA125 OF 196. R/O PROLACTINOMA R/O OVARIAN CA	include
10534	MR Brain WITHOUT Contrast	37yo female with hyperprolactinemia, question of two episodes of vision blurring over the last year. Urgent request if possible. Assess for pituitary adenoma.	include
10535	MR Sella WITH & WITHOUT Contrast	MELANOMA ? ENLARGEMENT OF PITUITARY GLAND	exclude
10536	MR Sella WITHOUT Contrast	: SECONDARY AMENORRHEA. HYPERPROLACTIN LEVEL. POSSIBLE PITUITARY MICROADENOMA.	include
10537	MR Brain WITHOUT Contrast	INCREASED PROLACTIN	include
10538	MR Sella WITH & WITHOUT Contrast	- Hyperprolactinemia with oligomenorrhea and no signs of chisamal syndrome .R/O Pituitary adenoma ?	include
10539	MR Sella WITHOUT Contrast	NEW ONSET VERTIGO. CT ?PITUITARY ADENOMA ?ADENOMA	exclude
10540	MR Sella WITHOUT Contrast	INFERTILE WITH PROLACTIN > 90 RULE OUT PITUITARY ADENOMA	include
10541	MR Sella WITH & WITHOUT Contrast	elevated prolactin, pituitary gland	include
10542	MR Sella WITH & WITHOUT Contrast	Pt has had intermittent elvated TSH, despite thyroid replacement, has hadintermittent elevation of polactin and cortisol as well. ? Pituitary adenoma?	exclude
10543	MR Sella WITHOUT Contrast	HISTORY OF PITUITARY ADENOMA RECURRENCE PICUTITARY ADENOMA PROGNOSIS	exclude
10544	MR Sella WITH & WITHOUT Contrast	Hyperprolactinemia, ?Pituitary adenoma	include
10545	MR Sella WITHOUT Contrast	KNOWN PITUITARY MICROPROLACTINOMA MRI DONE IN JORDAN MAY 2015 SHOWED 0.7x0.7CM ROUNDED LESION IN THE RT SIDE OF THE PITUITARY ADFACENT TO INTERNAL CAROTID ARTERY. ISOINTENSE ON THE T1 AND HYPOINTENSE ON T2 PT HAS HARD IMAGES ?ANY CHANGE IN SIZE	exclude
10546	MR Sella WITHOUT Contrast	chronic elevation of prolactin History of borderline cognitive ability/Aspergers syndrome	include
10547	MR Brain WITHOUT Contrast	ABNORMAL UTERINE BLEEDING WITH HYPERPROLACTINEMIS	include
10548	MR Sella WITHOUT Contrast	PITUITARY ADENOMA	include
10549	MR Brain WITHOUT Contrast	INCREASED PROLACTIN ? ANY CHANGE RECENT HEADACHE LAST MRI JAN 2015	include
10550	MR Sella WITHOUT Contrast	HEAD, CHRONIC HEADACHES AND ELEVATED PROLACTIN	include
10551	MR Sella WITH & WITHOUT Contrast	Folow up pituitary lesion	exclude
10552	MR Sella WITH & WITHOUT Contrast	hyperprolactinemia	include
10553	MR Sella WITHOUT Contrast	33 YO FEMALE WITH MICRO PROLACTINOMA , CURRENTLY ON BROMOCRIPTINE . REQUIRES FOLLOW UP MRI OF THE PITUITARY. PROLACTIN 52.7.	exclude
10554	MR Sella WITH & WITHOUT Contrast	? Pituitary adenoma. ? Prolactinoma. change in vision	include
10555	MR Sella WITHOUT Contrast	AMENORRHEA X 4 MONTHS PRL 46 PITUITARY ADENOMA	include
10556	MR Sella WITH & WITHOUT Contrast	Mildly elevated prolactin, secondary amenorrhea. Query pituitary lesion.	include
10557	MR Sella WITH & WITHOUT Contrast	28 yo female with hyperprolactinemia and oligomenorrhea	include
10558	MR Sella WITHOUT Contrast	PERSISTENTLY ELEVATED PROLACTIN.	include
10559	MR Sella WITHOUT Contrast	HEADACHES, DIZZINESS, BLURRED VISION, GETTING WORSE, NO OTHER MEDICAL ISSUES, NO MEDS, RAISING PROLACTINE LEVELS. PITUITARY ADENOMA.	include
10560	MR Sella WITHOUT Contrast	HYPERPROLACTINEMIA R/O NON FUNCTIONING ADENOMA	include
10561	MR Sella WITH & WITHOUT Contrast	H/O galactorrhea and raised prolactin. R/O pituitary adenoma.	include
10562	MR Sella WITHOUT Contrast	INCREASE PROLACTIN. R/O ADENOMA.	include
10563	MR Sella WITHOUT Contrast	HYPERPROLACTINEMIA GALACTORRHEA ON ANTIPSYCHOTICS,RULE OUT PROLACTINOMA AS CAUSE OF PRL ELEVATION. OBESITY	include
10564	MR Sella WITH & WITHOUT Contrast	Raised serum PROLACTIN >	include
10565	MR Sella WITHOUT Contrast	PROLACTINOMA TREATED WITH TRANSSPHENOIDAL SURGERY X2 (1993-1994). LAST MRI ABOUT 4 YEARS AGO IN KELOWNA.	exclude
10566	MR Sella WITH & WITHOUT Contrast	Irregular cycles with hyperprolactinemia on testing (80's) no other etiology. Please examin for prolactinoma. Query prolactinoma.	include
10567	MR Sella WITHOUT Contrast	PRIMARY AMENORRHEA. ELEVATED PROLACTIN LEVELS.	include
10568	MR Sella WITHOUT Contrast	HISTORY OF LACTATION FOR > 2 YEARS, NO HEADACHE, RAISED TSH AND PROLACTIN. PROLACTINOMA / PITUITARY TUMOR.	include
10569	MR Sella WITH & WITHOUT Contrast	Hyperprolactinemia infertility, rule out sella mass.	include
10570	MR Sella WITHOUT Contrast	AMONORRHEA. HIGH PROLACTIN LEVELS. HEADACHES, NOT ANY MEDICATION	include
10571	MR Sella WITH & WITHOUT Contrast	Known pituitary macroadenoma 1.3cm ?Any change in size ?Any optic chiasm compression c/w Aug 2019 MR sella	exclude
10572	MR IAC WITHOUT Contrast (incl. Brain Imaging)	R/O ACOUSTIC NEUROMA HIGH PROLACTIN LEVELS AS WELL	exclude
10573	MR Sella WITHOUT Contrast	R/O ACOUSTIC NEUROMA HIGH PROLACTIN LEVELS AS WELL	exclude
10574	MR Sella WITHOUT Contrast	H/O BILATERAL NIPPLE DISCHARGE FOR MONTHS. TO RULE OUT PITUITARY ADENOMA (S).	include
10575	MR Sella WITH & WITHOUT Contrast	recurrent headache Prolactin elevated 50	include
10576	MR Sella WITH & WITHOUT Contrast	Headache for one year. Blurred vision. elevated prolactin level. Rule out pituitary adenoma.	include
10577	MR Sella WITHOUT Contrast	FAILED TO BE PREGNANT DESPITE UNPROTECTED REGULAR SEXUAL ACTIVITIES NEVER BEEN PREGNANT BEFORE. HYPERPROLATINEMIA AS 50 PLUS; NOT TAKING ANY DRUGS FOR ANY THING. TO EXCLUDE ANY MASS AT HYPOTHALAMIC- PITUITARY AXIS.	include
10578	MR Sella WITH & WITHOUT Contrast	Follow up macroprolactinoma ? change in size	exclude
10579	MR Sella WITHOUT Contrast	HX: INCREASE IN PROLACTIN. AMENORRHEA FOR 10 MONTHS	include
10580	MR Sella WITHOUT Contrast	MANY YEAR HX OF ELEVATED PROLACTIN ON ROUTINE BLOOD WORK. RECENT PROLACTIN 62.3 R/O PITUITARY ADENOMA	include
10581	MR Sella WITHOUT Contrast	PROLACTIN 55.4. RULE OUT PROLACTINOMA.	include
10582	MR Sella WITHOUT Contrast	?PMH OF PITUITARY MICROADENOMA. RECENT BLURRY VISION.	include
10583	MR Sella WITH & WITHOUT Contrast	Both breast leak white liquid at hx. First 5 years ago 3-4 times in past 5 years.. In last 2 weeks more often . Wts pjs. Elevated prolactin level 46 on Jan 23 2020. ? Prolactinoma?	include
10584	MR Sella WITH & WITHOUT Contrast	Secondary infertility, oligomenorrhea, elevated prolactin. R/o pituitary mass.	include
10585	MR Sella WITHOUT Contrast	PITIUTARY CYST. INCREASING PROLACTIN. QUERY CHANGE IN SIZE	exclude
10586	MR Sella WITH & WITHOUT Contrast	History of hyperprolactinemia >100 with bilateral galactorrhea	include
10587	MR Sella WITH & WITHOUT Contrast	Hyperprolactinoma. ? Sellar/Suprasellar adenoma.	include
10588	MR Sella WITH & WITHOUT Contrast	45 male with hyperprolactinemia x2 occasions, and hypodonadism, on testosterone replacement therapy. Please assess for prolactin-producting pituitary adenoma.	include
10589	MR Brain WITHOUT Contrast	22 yr old male with secondary hypogonadism(low testosterone after repeated testing, low LH/FSH,clinically correlated) as well as high prolactin (27,19).Sx worsening over last 2 months.No visual field deficits.Pls r/o pituitary adenoma/intracranial tumors.	include
10590	MR Sella WITH & WITHOUT Contrast	22 yr old male with secondary hypogonadism(low testosterone after repeated testing, low LH/FSH,clinically correlated) as well as high prolactin (27,19).Sx worsening over last 2 months.No visual field deficits.Pls r/o pituitary adenoma/intracranial tumors.	include
10591	MR Sella WITHOUT Contrast	HYPERPROLACTINEMIA, GALACTORRHEA. R/O PITUITARY ADENOMA.	include
10592	MR Brain WITHOUT Contrast	Worsening memory difficulties, headaches Rule out pituitary dx	include
10593	MR Sella WITHOUT Contrast	PROLACTIN ELEVATED, HYPERTHYROID. R/O PITUITARY ADENOMA.	include
10594	MR Brain WITHOUT Contrast	"IREGULAR PERIODS" NORMAL ASSAY PROLACTIN INCREASED TO 36.4 ug/L. ?ANY ADENOMAS.	include
10595	MR Sella WITH & WITHOUT Contrast	raised prolactin. Is there a sella mass?	include
10596	MR Sella WITH & WITHOUT Contrast	LAST MRI WAS IN 2011 IN ONTARIO. NOW IS POSTPARTUM WITH INCREASING MIGRAINES. SHE IS ALSO GOING AWAY FROM JUNE 1 - JULY 15. ? REASSESS PROLACTINOMA	exclude
10597	MR Sella WITH & WITHOUT Contrast	4x7x6mm nonenhancing cyst anterior sella. Query non neoplasmic sellar cyst or cystic pituitary microadenoma. Need MRI sella in 6 months. Confirm stability	exclude
10598	MR Brain WITHOUT Contrast	HYPERPROLACTINEMIA, HEADACHE, MICROADENOMA ON PITUITARY TREATED WITH BROMOCRIPTINE. INCREASED PROLACTIN.	include
10599	MR Sella WITHOUT Contrast	HYPERPROLACTINEMIA MICRADENOMA ON PITUITARY TX'D WITH BROMOCRITINE, INCREASED PROLATON	exclude
10600	MR Sella WITHOUT Contrast	FOLLOW-UP STUDY. PITUITARY MACROADENOMA WITH IMPINGEMENT ON THE OPTIC.	exclude
10601	MR Sella WITH & WITHOUT Contrast	High level of prolactin over a year. Rule out prolactinoma.	include
10602	MR Sella WITH & WITHOUT Contrast	*Consistently elevated prolactin and new onset psychosis	include
10603	MR Sella WITH & WITHOUT Contrast	Post-op F/U for transphehnoidal resection of pituitary macroadenoma. ? Tumour regrowth. **1 yr F/U**	exclude
10604	MR Sella WITH & WITHOUT Contrast	elevated prolactin levels and memory issues. Assess to rule out prolactinoma	include
10605	MR Sella WITHOUT Contrast	LARGE PITUITARY MACROADENOMA. MANAGED SURGICALLY. MRI FOR 6 MONTH POST-OP FOLLOW-UP. REGROWTH?	exclude
10606	MR Brain WITHOUT Contrast	New onset pattern of generalized headaches and double vision with nausea.CT scan normal.? mass optic chiasm or pituitary adenoma	exclude
10607	MR Sella WITH & WITHOUT Contrast	Persistently elevated prolactin levels. +.6. ? Pituitary microadenoma	include
10608	MR Sella WITHOUT Contrast	INCREASE HYPNEAMOLACTINEMIA, HEADACHES ? PITUITARY ADENOMA	include
10609	MR Sella WITHOUT Contrast	: HX ELEVATED PROLACTIN OF 40 AND +++ONGOING HEADACHES	include
10610	MR Sella WITH & WITHOUT Contrast	Elevated prolactin, intermittent headaches, and irregular menstrual cycles. Query Prolactinoma.	include
10611	MR Sella WITHOUT Contrast	PT COMPLAINING OF HEADACHES AND BLURRED VISION ALMOST EVERY NIGHT, ABSENT OF HER PERIOD LAST 6 MONTHS. LAB WORK DONE SHOWS HIGH PROLACTIN 37.2. NO SIGN OF INCREASE OF INTRACRANIAL PRESSURE OTHER THEN HEADACHES AND BLURRED VISION	include
10612	MR Sella WITHOUT Contrast	: ELEVATED PROLACTIN, VISUAL FIELDS REDUCED. ?PROLACTINOMA?	include
10613	MR Sella WITH & WITHOUT Contrast	raised prolactin level, pt has been undergoing investigations for Gynaecmastia?	include
10614	MR Sella WITH & WITHOUT Contrast	POSSIBLE 5mm MICROADENOMA INVOLVING THE LEFT PITUITARY GLAND NOTED ON MR SELLA JAN 20, 2010. RECOMMENDED FOLLOW UP MR TO REASSESS LESION REASSESS POSSIBLE PITUITARY ADENOMA	exclude
10615	MR Sella WITHOUT Contrast	PITUITARY MACRO ADENOMA EXTENDING INTO THE SUPRASELLAR SPACE AND IMPINGING ON THE CHIASM. MANAGED SURGICALLY. POST-OP F/U	exclude
10616	MR Sella WITHOUT Contrast	PROLACTIN HIGH-DIZZINESS.	include
10617	MR Brain WITHOUT Contrast	DIZZINESS, PROLACTIN HIGH. R/O MACROADENOMA. R/O MACROADENOMA, ATTACHED ON PITUITARY GLAND.	include
10618	MR Sella WITHOUT Contrast	: LACTATING FROM BOTH BREASTS FOR 3MO. NOT PREGNANT HAS IUCD/KYLEENA IN PLACE. ON EPILEPSY AND MIGRAINE MEDICATION. PROLACTIN 52.5	include
10619	MR Sella WITH & WITHOUT Contrast	Prolactin high, headache, feels heavy persistantly periods irregular and amenorrhea in between.	include
10620	MR Sella WITH & WITHOUT Contrast	Query nasosphenoidal resection of pituitary macroadenoma Feb 2014, radiographic progression?	exclude
10621	MR Sella WITH & WITHOUT Contrast	Irregular periods and elevated prolactin ?Prolactinoma or mass effect causing elevated prolactin	include
10622	MR Brain WITHOUT Contrast	ELEVATED PROLACTIN LEVEL	include
10623	MR Sella WITH & WITHOUT Contrast	Prolactin continue to rise, not on any meds nor lactating	include
10624	MR Sella WITHOUT Contrast	PERSISTENT, LONG STANDING GALACTORRHEA WITH ELEVATED PROLACTIN. R/O INTRACRANIAL/PITUITARY MASS.	include
10625	MR Sella WITH & WITHOUT Contrast	Pituitary gland. Increased prolactin level. ? Pituitary microadenoma.	include
10626	MR Sella WITH & WITHOUT Contrast	45 F with recent suspected pituitary macroadenoma recently noticed on MR TMJ/sinuses, recommended a dedicated MRI for characterization, please evaluate for presense of pituitary macroadenoma.	exclude
10627	MR Sella WITHOUT Contrast	HYPERPROLACTINEMIA. ANY CHANGE IN SELLA OR PITUITARY?	include
10628	MR Sella WITH & WITHOUT Contrast	Increased prolactin level in a non lactating patient. Positive ana. ++ hairloss. ? pituitary adenoma	include
10629	MR Sella WITH & WITHOUT Contrast	Hyperprolactinemia. (Sept 10, 2013- prolactin 26)	include
10630	MR Sella WITH & WITHOUT Contrast	High prolactin x 2 (21 and higher macroprolactin) Prolactinoma?	include
10631	MR Brain WITHOUT Contrast	High prolactin x2 (21 and higher macroprolactin). Prolactinoma? **CALLBACK**	include
10632	MR Sella WITH & WITHOUT Contrast	Hyperprolactinemia. Reoated (?) test 32, 28. -ve macroprolactin.	include
10633	MR Sella WITH & WITHOUT Contrast	High testosterone and prolactin levels. Rule out pituitary adenoma.	include
10634	MR Sella WITHOUT Contrast	HX OF PITUITARY MICROADENOMA. ? CHANGE IN SIZE	exclude
10635	MR Brain WITHOUT Contrast	PITUITARY. INCREASED PROLACTIN	include
10636	MR Brain WITHOUT Contrast	ELEVATED PROLACTIN, AMENORRHEA, RULE OUT PITUITARYTUMOR	include
10637	MR Sella WITH & WITHOUT Contrast	high prolactin and irregular menstruation.	include
10638	MR Sella WITH & WITHOUT Contrast	Pituitary adenoma. Post radiation therapy f/u 3/12 post RT	exclude
10639	MR Sella WITH & WITHOUT Contrast	Previous macroadenomas 1.1 cm with high prolactin on treatment - any reduction in size?	exclude
10640	MR Sella WITH & WITHOUT Contrast	Headaches/ fatigue/ lightheaded. Increased prolactin. ? Adenoma.	include
10641	MR Sella WITHOUT Contrast	46 YEAR OLD, HAVING SIMILAR SYMPTOMS OF FATIGUE AND NOT FEELING WELL. FEELING DEPRESSED. FREQUENT HEADACHES. SHE HAS BEEN HAVING NIPPLE DISCHARGE MORE SO ON THE LEFT SIDE FOR LAST FEW DAYS. DARK APPEARING DISCHARGE MOSTLY FROM THE LEFT SIDE. SERUM PROLACTIN IS HIGH--37. QUERY PITUITARY ADENOMA.	include
10642	MR Sella WITH & WITHOUT Contrast	elevated prolactin levels x3 even after increasing medication dose, query prolactinoma/microadenoma	include
10643	MR Sella WITHOUT Contrast	HIGH PROLACTIN LEVEL, SENSITIVE BREASTS, FATIGUE AND IRREGULAR MENSTRUAL PERIODS PITUITARY ADENOMA?	include
10644	MR Sella WITHOUT Contrast	Headaches and 2 wk hx galactorrhea. Prolactin elevated at 44. No current medications. Query pituary adenoma/prolactinoma. Pitutiary lesion	include
10645	MR Sella WITHOUT Contrast	GALACTORRHEA. NON PREGNANT, HIGH PROLACTIN LEVELS. ?PROLACTINOMA	include
10646	MR Brain WITHOUT Contrast	elevated prolactin, headaches, double r/o pituitary mass	include
10647	MR Sella WITHOUT Contrast	elevated prolactin, headaches, double r/o pituitary mass	include
10648	MR Sella WITHOUT Contrast	HX OF PITUITARY CYST - SUSPICIOUS OF HEMORRHAGE WITH INCREASING HEADACHE AND PROLACTIN. PLEASE COMMENT ON INTERVAL CHANGE	exclude
10649	MR Sella WITHOUT Contrast	: HYPERPROLACTINEMIA , KNOWN SCHIZO ADDICTIVE ON ANTIPSYCHOTIC MEDICATION, INCREASED BMI. ? PROLACTINEMIA	include
10650	MR Sella WITHOUT Contrast	33 F WITH HYPERPROLACTINEMIA AND GALACTORRHEA R/O PITUITARY ADENOMA	include
10651	MR Brain WITHOUT Contrast	HYPERPROLACTINEMIA. RULE OUT MASS LESION IN PITUITARY HYPOTHALAMIC REGION OF HEAD	include
10652	MR Sella WITHOUT Contrast	MICROPROLACTINOMA. FOR EVALUATION WHEN POST-PARTUM. NOW 36 WEEKS.	exclude
10653	MR Sella WITHOUT Contrast	*biochemical and phenotypic Cushing's disease. Please assess sella/pituitary for ACTH secreting adenoma	exclude
10654	MR Sella WITH & WITHOUT Contrast	Hyperprolactinemia and central hypogonadism, no mass symptoms. Query pituitary adenoma.	include
10655	MR Sella WITH & WITHOUT Contrast	Panhypopituitarism (adreanl insufficiency, hypothyroidism, diabetes insipidus) from presumed autoimmune hypophysitis. Last imaging in July 2017 with 1.1 x 1.1 x 1.6 cm pituitary lesion, touching optic chiasm. Please re-evaluate for changes in hypophysitis	exclude
10656	MR Brain WITHOUT Contrast	PE PRESENTED WITH CHRONIC HEADACHES AND ELEVATED PROLACTIN.	include
10657	MR Sella WITHOUT Contrast	FOLLOW UP PROLACTINOMA	exclude
10658	MR Sella WITHOUT Contrast	: HIGH PRL, 58. TO RULE OUT ANY PITUITARY TUMOR.	include
10659	MR Sella WITHOUT Contrast	LOW TESTOSTERONE WITH NORMAL LH AND FSH. HISTORY OF MVA WITH HEAD TRAUMA. PLEASE ASSESS FOR ANY PITUITARY STRUCTURAL ABNORMALITY.	exclude
10660	MR Sella WITHOUT Contrast	INCREASED PROLACTIN, HYPOTESTOSTERONEMIA, HYPERTENSION, DYSGLYCEMIA	include
10661	MR Sella WITHOUT Contrast	?PCOS; FOUND TO HAVE ELEVATED PROLACTIN ON SCREENING (PROLACTIN 32.9). ?PROLACTINOMA	include
10662	MR Sella WITH & WITHOUT Contrast	*Suspected pituitary lesion on the basis of adrenal insufficiency, central hypothyroidism and hyperprolactinemia. R/O adenoma vs hypophysitis	exclude
10663	MR Sella WITHOUT Contrast	Hyperprolactinemia	include
10664	MR Sella WITHOUT Contrast	PREVIOUS TRANSPHENOIDAL RESECTION OF MACROPITUITARY TUMOR IN 2011. NOW INCREASING PROLACTIN LEVELS AGAIN ? RECURRENCE ? RECURRENCE OF TUMOR	exclude
10665	MR Sella WITH & WITHOUT Contrast	Pituitary gland.Irregular periods, unable to conceive. ? Pituitary adenoma	include
10666	MR Sella WITHOUT Contrast	HEADACHES ON AND OFF, CHRONIC, HIGH PROLACTIN LEVEL AT 28, ?MICRO/MACROADENOMA.	include
10667	MR Sella WITH & WITHOUT Contrast	Elevated prolactin levels. ?Prolactinoma.	include
10668	MR Sella WITHOUT Contrast	REASSESS FOR ANY SIZE CHANGE MRI FEB 2017 - POSSIBLE PITUITARY MICROADENOMA, MILD LATERAL STALK DEVIATION	exclude
10669	MR Sella WITH & WITHOUT Contrast	Reasses 2mm hypoenhancing nodule within the lt. posterior Pituitary	exclude
10670	MR Sella WITH & WITHOUT Contrast	elevated prolactin dec 6/13 prolactin results = 54, r/o hyperprolactinomia	include
10671	MR Sella WITH & WITHOUT Contrast	21 year old woman with persistent hyperprolactinemia NYD. Family history of prolactinoma affecting mother. Query pituitary adenoma	include
10672	MR Sella WITHOUT Contrast	PATIENT HAD FATIGUE, HEADACHE, AND DIZZINESS. HE HAD HIGH PROLACTIN ON MULTIPLE OCCASIONS PROLACTINOMA	include
10673	MR Sella WITH & WITHOUT Contrast	Hyperprolactinemia, oligoovulation and infertility	include
10674	MR Sella WITHOUT Contrast	: ELEVATED PROLACTIN LEVEL, NOTES REDUCTION AND FOCUS AND DEF ON MEMORY TESTING. OTHERWISE NEURO NI. R/O PIT ADEMOMA	include
10675	MR Sella WITH & WITHOUT Contrast	F/U previous giant prolactinoma. Change in size?	exclude
10676	MR Sella WITHOUT Contrast	SELL, ? PROLACTINOMA, INCREASE PROLACTIN	include
10677	MR Sella WITH & WITHOUT Contrast	F/U pituitary adenoma on bromocriptine. Apoplexy 2018.	exclude
10678	MR Sella WITH & WITHOUT Contrast	Had irregular periods and galactorrhea - elevated prolactin on assessment, c/o blurry vision intermittently. Please assess for prolactinoma. ? Prolactinoma?	include
10679	MR Sella WITH & WITHOUT Contrast	prolactin level, 43 march 2021, 28 in Jan 2021. R/O pituitary gland tumor	include
10680	MR Sella WITHOUT Contrast	HYPERPROLACTINEMIA ? PITUITARY ADENOMA	include
10681	MR Brain WITHOUT Contrast	Cluster headaches r side ? pituitary lesion	include
10682	MR Brain WITHOUT Contrast	24 YEAR OLD FEMALE, HEADACHES,INCREASED PROLACTIN.RULE OUT PIT ADENOMA.	include
10683	MR Sella WITH & WITHOUT Contrast	39 year old female with years of hyperprolacinemia and galactorrhea. Query prolactinoma.	include
10684	MR Sella WITHOUT Contrast	EMERGENCY TRANSSPHENOIDAL SURGERY FOR PITUITARY MACROADENOMA CAUSING LOSS OF VISION. MRI FOR A 3 MONTH CLINIC REVIEW. FULL EXCISION? STABLE?	exclude
10685	MR Sella WITH & WITHOUT Contrast	Follow up of prolactinoma (surgically and medically managed) 6 weeks post partum. ? Any adverse changes. Ideally May 2019	exclude
10686	MR Sella WITH & WITHOUT Contrast	Hyperprolactemia with galactorrhea and headache. ?Pituitary tumor	include
10687	MR Brain WITHOUT Contrast	Hyperprolactemia with galactorrhea and headache. ?Pituitary tumor	include
10688	MR Brain WITHOUT Contrast	CHRONIC HEADACHES, NAUSEA, HER PLT WS ELEVATED. PITUITARY ADENOMA	include
10689	MR Sella WITHOUT Contrast	PATIENT HAS ELEVATED PROLACTIN. HAS BEEN HAVING HEADACHES 2-3 x PER WEEK. MENSES ARE VERY IRREGULAR. PROLACTINOMA?	include
10690	MR Sella WITH & WITHOUT Contrast	MRI Brain/pituitary Increasing prolactin levels irregular massess R/O pituitary growth	include
10691	MR Brain WITHOUT Contrast	HYPERPROLACTINEMIA. R/OP PITUITARY ADENOMA.	include
10692	MR Sella WITHOUT Contrast	FUP PITUITARY MICROADENOMA-HYPERPROLACTINEMA ? CHANGE	exclude
10693	MR Sella WITH & WITHOUT Contrast	Pituitary adenoma.Interval change?	exclude
10694	MR Sella WITH & WITHOUT Contrast	Galactorhea, headache slight high prolactin. Query, prolactinoma.	include
10695	MR Sella WITH & WITHOUT Contrast	Elevated prolactin level. To R/O adenoma of pitituary galnd	include
10696	MR Sella WITH & WITHOUT Contrast	MRI brain sella tursica R/O pituitary adenoma. H/O infertility, elevated prolactin.	include
10697	MR Sella WITH & WITHOUT Contrast	Pituitary adenoma resected in 2013. Worsening of headache recently with recurrent nasal bleeding, and worsening sinus congestion. ? recurrnet of pituitary tumor.	exclude
10698	MR Brain WITHOUT Contrast	PROLACTINOMA, HEADACHES .	include
10699	MR Sella WITHOUT Contrast	ELEVATED PROLACTIN. ? PITUITARY ADENOMA	include
10700	MR Sella WITHOUT Contrast	PITUITARY ADENOMA, EXPECTANT MANAGEMENT. MONITOR FOR INTERVAL CHANGE OF THE SELLAR LESION.	exclude
10701	MR Sella WITH & WITHOUT Contrast	Irregular cycles c high prolactin. Prolactinoma?	include
10702	MR Sella WITHOUT Contrast	SEVERE HEADACHES. INCREASED PROLACTINE. RULE OUT PROLACTINOMA.	include
10703	MR Sella WITHOUT Contrast	ELEVATED SERUM PROLACTIN. HAS HISTORY OF CHRONIC HEADACHE AND IRREGULAR MENSTRUAL CYCLE. SHE HAS HISTORY OF ADJUSTMENT DISORDER WITH DEPRESSED EPISODE, BULIMIA NERVOSA, POLYSUBSTANCE USE DISORDER/ALCOHOL USE DISORDER, CANNABIS USE DISORDER AND OVER-THE-COUNTER MEDICATIONS. BORDERLINE PERSONALITY DISORDER. MEDICATIONS: TOPAMAX 200 mg OD, TOPAMAX 50 mg OD, OLANZAPINE 15 mg AT BEDTIME. ELEVATED PROL…	include
10704	MR Sella WITH & WITHOUT Contrast	persistently elevated prolactin and secondary hypogonadism, assess pituitary re pituitary micro adenoma, does this patient have a pituitary micro adenoma	include
10705	MR Sella WITH & WITHOUT Contrast	FU pituitary tumour ?Any changes.2nd req- surgery pituitary macroadenoma Nov 2020. Need follow up MRI. Query residual tumor.	exclude
10706	MR Sella WITH & WITHOUT Contrast	ELEVATED PROLACTIN OF 52.3, RECURRENT MIGRAINES X 2 NO MEDICATIONS, NO RENAL FAILURE LOOKING FOR BRAIN MASS LESION	include
10707	MR Sella WITHOUT Contrast	HI PROLACTIN X 2 R/O PROLACTINOMA	include
10708	MR Sella WITHOUT Contrast	Elevated prolactin level, Query pitituary adenoma/prolactinoma	include
10709	MR Sella WITH & WITHOUT Contrast	Follow up of prolactinoma. On medication.	exclude
10710	MR Sella WITH & WITHOUT Contrast	Hyperprolactinemia, ___, obesity	include
10711	MR Sella WITHOUT Contrast	: ELEVATED PROLACTIN LEVEL. NOT BREAST FEEDING. NO NEURO RF	include
10712	MR Sella WITHOUT Contrast	HEADACHE INCREASED PROLACTIN.	include
10713	MR Sella WITHOUT Contrast	12 YRS AGO HAD SIGNIFICANT HEAD TRAUMA, NOW HAS ELEVATED PRL AND DEPRESSED TESTOSTERONE, NEUROGIC EXAM IS UNREMARKABLE AND OTHER LABS ARE NORMAL. ? PITUITARY LESION	include
10714	MR Sella WITH & WITHOUT Contrast	known pituitary tumor	exclude
10715	MR Sella WITH & WITHOUT Contrast	High protactin low testosterone and lh. Query pituitary microadenoma.	include
10716	MR Sella WITHOUT Contrast	31 YO FEMALE ELEVATED PROLACTIN LEVEL. HAS ONGOING IRREGULAR MENSTRUAL PERIODS. PLEASE ASSESS. R/O PITUITARY LESION.	include
10717	MR Brain WITHOUT Contrast	Pt with migraine headaches for 24 yrs. His sister (in 2000) and now his brother (2010) diagnosed with tumor in pituitary area. Increased headaches (? due to increased stress)	include
10718	MR Brain WITHOUT Contrast	Patient with 3 siblings with "MEN" like tumors with pituitary adenoma. he is asym_ with moderate elevated prolactin of 250. r/O pituitary adenoma.	include
10719	MR Sella WITHOUT Contrast	INFERTILITY ELEVATED PROLACTIN ?PROLACTINOMA	include
10720	MR Sella WITH & WITHOUT Contrast	35 yo lady with bilateral breast discharge and hyperprolactinemia, to r/o pituitary adenoma	include
10721	MR Sella WITH & WITHOUT Contrast	Hyperprolactinemia. Prolactin 122. Query pituitary macroadenoma.	include
10722	MR Sella WITH & WITHOUT Contrast	Galactorrhea, headaches, blurred vision, raised prolactin. Is there a microprolactinoma vs. macroadenoma with stalk compression?	include
10723	MR Sella WITH & WITHOUT Contrast	prolactinoma, increased prolactin level, oligomenorhea, galactorhea	include
10724	MR Sella WITH & WITHOUT Contrast	Prolactin level 123 ug/L, query prolactinoma	include
10725	MR Sella WITHOUT Contrast	: PERSISTENT HYPERPROLACTINEMIA	include
10726	MR Sella WITHOUT Contrast	CHRONIC AMENORRHEA AND INCREASED PROLACTIN LEVEL PROLACTINOMA	include
10727	MR Brain WITHOUT Contrast	Head: sella 1 st: To assess possible adenoma. oligomenorrhea and found to have elevated prolactin at 36.6	include
10728	MR Sella WITHOUT Contrast	MICROPROLACTINOMA. ASSESS SIZE/RESPONSE TO TREATMENT.	exclude
10729	MR Sella WITHOUT Contrast	ELEVATED PROLACTIN, LOW TESTOSTERONE. PLEASE RULE OUT PITUITARY LESION.	include
10730	MR Sella WITHOUT Contrast	PROLACTINOMA ON MEDICAL THERAPY	exclude
10731	MR Sella WITHOUT Contrast	AMENORRHEA, ELEVATED PROLACTIN. ?MICRO/MACRO ADENOMA	include
10732	MR Sella WITH & WITHOUT Contrast	History of hypophyseal tumor. Patient has been having headache for 1 month, prolactin level elevated.	exclude
10733	MR Sella WITH & WITHOUT Contrast	Persistent elevation of Prolactin levels for > 6/12. ?Pituitary adenoma.	include
10734	MR Sella WITHOUT Contrast	CHRONIC HEADACHE /UNILATERLAL PROJECTIVE VOMITED 2 WEEKS AGO WITH HEADACHE MILD ELEVATED PROLACTIN 47 UG/DL ?ANY BRAIN PATHOLOGY TO EXPLAIN HEADACHES.	include
10735	MR Brain WITHOUT Contrast	HX. OF MS-PITUITARY ADENOMA. RECENT INCREASE PROLACTIN AND HEADACHES. RULE OUT INCREASE IN SIZE OF PIT.GLAND	exclude
10736	MR Sella WITH & WITHOUT Contrast	Otherwise healthy 31 y old F with hx of amenorrhea and hyperproactinemia. MRI head to r/o mass lesion in hypothalamic pituitary region. MRI head to r/o mass lesion in hyprothalamic pituitary region.	include
10737	MR Sella WITHOUT Contrast	: H/O HYPERPROLACTINEMIA, PREVIOUS MRI BRAIN REVEALED SMALL PITUITARY ADENOMA	exclude
10738	MR Sella WITH & WITHOUT Contrast	Elevated prolactin levels. R/O hyperprolactinemia.	include
10739	MR Sella WITHOUT Contrast	MACROPROLACTINOMA, POST SURGERY IN 2002, EDC APRIL 4, 2017. MONITOR INTERVAL CHANGE FROM PREGNANCY.	exclude
10740	MR Sella WITHOUT Contrast	PT HAS HIGH PROLACTIN (38) 2 MICRO/MACRO ODENOMA	include
10741	MR Sella WITHOUT Contrast	PROLACTINOMA	include
10742	MR Sella WITHOUT Contrast	HYPERPROLACTINEMIA ON BROMOCRIPTINE. ANY CHAGE IN MICROADENOMA SINCE BRIMOCRIPTINE STARTED IN DEC 2012?	exclude
10743	MR Sella WITHOUT Contrast	INCREASED PROLACTIN. SEVERE HEADACHES. AMENORRHEA. RULE OUT PROLACTINOMA.	include
10744	MR Sella WITH & WITHOUT Contrast	R/O pituitary tumor, prolactin screening	include
10745	MR Sella WITH & WITHOUT Contrast	23 year old female with persitient mild elevation of prolactin.	include
10746	MR Sella WITH & WITHOUT Contrast	(1) elevated prolactind, prior to antipsychotic use	include
10747	MR Sella WITHOUT Contrast	31 F WITH MICROPROLACTINOMA ON DOSTINEX SINCE APRIL 2015 INITIAL MRI SELLA FROM JAN 2015 SHOWED 5 MM SHOWED RIGHT SIDED PITUITARY ADENOMA F/U PITUITARY ADENOMA	exclude
10748	MR Sella WITH & WITHOUT Contrast	Intermittent headache prolactin level high (96). Rule out pituitary disease.	include
10749	MR Sella WITH & WITHOUT Contrast	Hyperprolactinemia w/ ED, r/o microadenoma of pituitary	include
10750	MR Sella WITHOUT Contrast	PITUITARY MACROADENOMA 12MM (NOV. 2/2016) FOR REASSESSMENT FOR ANY INTERVAL CHANGE. ? ANY INTERVAL CHANGE, ANY OPTIC NERVE INVASION, ABUTMENT	exclude
10751	MR Sella WITH & WITHOUT Contrast	Elevating prolactin 46	include
10752	MR Sella WITHOUT Contrast	PITUITARY TUMOR	include
10753	MR Sella WITHOUT Contrast	PT KNOWN TO HAVE A SMALL PITUITARY TUMOUR, MOST LIKELY BENIGN, PROLACTIN LEVELS INCREASING, WANTS TO FALL , PREGNANT	exclude
10754	MR Sella WITH & WITHOUT Contrast	High prolactin, microadeoma seen on imaging in India 2015. Pt notes worsening headaches. Query change since 2015	exclude
10755	MR Brain WITHOUT Contrast	Peripheral L vision sx assess pituitary gland abnormalities. ? pituitary adenoma/acute onset of symptoms. Urgent please.	include
10756	MR Sella WITHOUT Contrast	F/U STUDY PITUITARY ADENOMA.	exclude
10757	MR Sella WITH & WITHOUT Contrast	recent serum prolactin level 177 ?pituitary tumor	include
10758	MR Sella WITHOUT Contrast	HYPERPROLACTINEMIA, PCOS. ANY PITUITARY ABNORMALITY CAUSING HYPERPROLACTINEMIA?	include
10759	MR Brain WITHOUT Contrast	Hx OF OLIGOMENORRHEA, HAS INCREASEAD PROLACTIN (78.9). R/O PROLACTINOMA.	include
10760	MR Sella WITHOUT Contrast	VERY LOW TESTOSTERONE ON REPEAT TESTING WITH NORMAL LH/FSH AND SLIGHTLY RAISED PROLACTIN. PREVIOUS PENIS Ca. R/O PITUITARY TUMOR.	include
10761	MR Sella WITHOUT Contrast	2017 LAP SALPINGECTOMY 2010 BREAST LUMPECTOMY DOES SHE HAVE A PROLACTINOMA	include
10762	MR Sella WITH & WITHOUT Contrast	Ongoing elevated Prolactin levels. ?Prolactinoma.	include
10763	MR Sella WITH & WITHOUT Contrast	Elevated prolactin levels. Hyperprolactinemia. ?pituitary growth (prolactinoma, edenoma etc.)	include
10764	MR Sella WITH & WITHOUT Contrast	Pituitary adenoma?	include
10765	MR Sella WITH & WITHOUT Contrast	Hyporprolactinemia with prior MRI done in thailand 8 years ago ??pituitary mass. Identify any pituitary tumour/adenoma	exclude
10766	MR Sella WITHOUT Contrast	RULE OUIT PITUITARY ADENOMA	include
10767	MR Sella WITHOUT Contrast	INFIRTILITY ELEVATED PROLACTIN ON MULTIPLE OCCASIONS R/O PROLACTINOMA	include
10768	MR Sella WITHOUT Contrast	FOLLOW UP MACROPROLACTINOMA	exclude
10769	MR Sella WITHOUT Contrast	PROLACTIN LEVEL OF 28.7 AND INCREASED FROM LAST YEAR. NOW HAVING SEXUAL DYSFUNCTION, RAISED FSH. NOT AS YET HAVING VISUAL IMPAIRMENT OR HEADACHES. ? PROLACTINOMA ? SIZE.	include
10770	MR Sella WITHOUT Contrast	ELEVATED PROLACTIN 61.4 ON SEPT. 29. ? PROLACTINOMA ALSO BINOCULAR DIPLOPIA ON LEFTWARD GAZE- R/O CN VI LESION/COMPRESSION ** NOTE: ORBITS DONE JAN 28, 2014 NEGATIVE FOR METALLIC FOREIGN BODY. ? PROLACTINOMA ? CN6 PATHOLOGY	include
10771	MR Sella WITHOUT Contrast	VERTIGO, PROLACTIN 32.3. NEVER PREGNANT. RULE OUT PITUITARY ADENOMA.	include
10772	MR Sella WITHOUT Contrast	33 YEAR OLD FEMALE WITH ELEVATED PROLACTIN LEVELS. GETS INTERMITTENT HEADACHES, BLURRED VISION, LEFT NIPPLE DISCHARGE AT TIMES. R/O PITUITARY TUMOR.	include
10773	MR Sella WITH & WITHOUT Contrast	Prolactin = 128 Dec 03/13, r/o hyper prolactinemia	include
10774	MR Sella WITH & WITHOUT Contrast	Galactorrhea,fatigue,nausea LOA.Blurred vision @ night,xcess sweating,memory issues,episodes anxiety,joint pains + bloating,depression.? pituitary lesion or other pathology	include
10775	MR Sella WITH & WITHOUT Contrast	Gynecomantial high prolcatin. Hypogonadism. Query pituitary adenoma	include
10776	MR Sella WITHOUT Contrast	2 YEAR HISTORY INFERTILITY ELEVATED PROLACTIN X2 ? PITUITARY ADENOMA / CAUSE OF HYPERCALCEMIA	include
10777	MR Sella WITHOUT Contrast	40 YR OLD M WITH MACROADENAONOMA ON CABERGOILIN THERAPY SINCE OCT 2019 WITH IMPROVEMENT IN PROLACTIN FORM 1100 TO 22 BEFROE TX PITUITARY ADENOMA MEASURING UP TO 3.0 WITH CAVERNOUS SINUS INVASION ON THE RT AND POSSIBLE CONTACT WITH THE PRECHIASMATIC SEGMENT OF THE RT OPTIC NERVE R/O OF MACROPROLACTINOMA AFTER 6 MTHS THERAPY	exclude
10778	MR Sella WITHOUT Contrast	HYPERPROLACTINEMIA LOW IGF-1 R/O NON FUNCTIONING MACROADENOMA.	include
10779	MR Sella WITHOUT Contrast	HYPERPROLACTINEMIA MASS LESION?	include
10780	MR Sella WITHOUT Contrast	INCREASED PROLACTIN LEVEL. MORE THAN 6 MONTHS OFF DOMPERIDONE, INITIALLY LEVEL DECREASED, NOW ELEVATED AGAIN. TO EXCLUDE PROLACTINOMA AS CAUSE OF ELEVATED PROLACTIN LEVEL.	include
10781	MR Sella WITHOUT Contrast	: Pituitary adenoma: 3 month study request post surgery	exclude
10782	MR Brain WITHOUT Contrast	prolactin elevated at 42.4ug/L, headaches, severe endometriosis, hyperandrogenism (acne, hirsutism) and elevated serum testosterone (4.5nmol/L) and DHEAS (15.4umol/L). Look for a mass in the hypothalamic-pituitary region	include
10783	MR Brain WITH & WITHOUT Contrast	Breast leaking, dizziness, breast cancer. Query pituitary tumor, query cancer mets.	include
10784	MR Sella WITH & WITHOUT Contrast	Macroprolactinoma on cabergoline. FOr 1 year fu Sept 2022. ? Change in size?	exclude
10785	MR Sella WITH & WITHOUT Contrast	Hyperprolactinemia, symptomatic. ? Prolactinoma	include
10786	MR Sella WITH & WITHOUT Contrast	30 yo F with 2yrs of persistent galactorrhea even through no longer breastfeeding inc prolactin 38 on BW no headaches or vision change please check for prolactinoma	include
10787	MR Sella WITHOUT Contrast	7 MM PITUITARY ADENOMA (PROLACTINOMA) ON PITUITARY IMAGING IN ONTARIO. UNABLE TO TOLERATE DOPAMINE AGONIST THERAPY. 1 YR F/U	exclude
10788	MR Sella WITHOUT Contrast	PATIENT WITH SEVERE HEADACHES DIZZINESS AND FEELS UNWELL, PROLACTIN LEVEL IS UP; ?PITUITARY ADENOMA	include
10789	MR Sella WITHOUT Contrast	STATUS OF PITUITARY TUMOUR? HX PITUITARY TUMOUR. FOLLOW UP.	exclude
10790	MR Sella WITH & WITHOUT Contrast	F/U macroprolactinoma 2013. ? Size	exclude
10791	MR Sella WITH & WITHOUT Contrast	headache and elevated prolactin. ?Adenoma	include
10792	MR Sella WITH & WITHOUT Contrast	Patient has galactorhea and high prolactin level. Pituitary adenoma. 2nd Req: Unexplained hyperprolactinemia 3x normal. R/O sellar mass	include
10793	MR Sella WITH & WITHOUT Contrast	Found pituitary tumour on left side of her pituitary gland about 0.87x06 cm in China with increased prolactin level	exclude
10794	MR Sella WITH & WITHOUT Contrast	24 F with headaches, decreased peripheral vision and elevated prolactin. R/O pituitary adenoma.	include
10795	MR Sella WITH & WITHOUT Contrast	Elevated prolactin levels x2, negative macroprolactin, irregular menstrual cycle. Possibly related to elevated prolactin. Query pituitary microadenoma/prolactinoma.	include
10796	MR Sella WITH & WITHOUT Contrast	History of anterior hypopituitarism with primary? adrenal insufficiency, now rising prolactin, assess for prolactinoma	exclude
10797	MR Sella WITHOUT Contrast	POST OP STUDY. PITUITARY MACROADENOMA.	exclude
10798	MR Sella WITHOUT Contrast	ELEVATED PROLACTIN.	include
10799	MR Sella WITHOUT Contrast	Amenorrheic for roughly one year, high prolactin	include
10800	MR Brain WITHOUT Contrast	ADMITTED WITH NEW ONSET CONFUSION,HIGH LEVELS OF PROLACTIN AND CORTISOL,FSH,LT,RO PITUITARY PATHOLOG	include
10801	MR Sella WITHOUT Contrast	GALACTORRHEA, AMENORRHEA AND ELEVATED PROLACTIN. TO RULE OUT PIUITARY ADENOMA.	include
10802	MR Sella WITH & WITHOUT Contrast	Quey, pituitary apoplex. Unexplained resolution of severe hyperprolactinemia. Severe headaches.	exclude
10803	MR Sella WITH & WITHOUT Contrast	Elevated prolactin. Query prolactinoma.	include
10804	MR Sella WITHOUT Contrast	: Infertility, galactorrhea (Age 12-60y): 49 yo female with galactorrhea x 6 mo. Reports hx of known headaches, tx with OTC meds. No recent changes. Denies vision changes. Workup started for galactorrhea NYD. Prolactin 32. Please r/o prolactinoma. Dx: Hyperprolactinaemia [E22.1 (ICD-10-CA)]: Galactorrhea [O92.603 (ICD-10-CA)]	include
10805	MR Sella WITH & WITHOUT Contrast	- hyperprolactinemia ? Pituitary adenoma .	include
10806	MR Brain WITHOUT Contrast	INCREASED PROLACTINE 26.3 UG/L ON BROMOCRYPTINE	exclude
10807	MR Brain WITHOUT Contrast	VERY HIGH PROLACTIN AFTER ONLY 5 DAYS OF RISPERIDONE, RO PROLACTINOMA-Admit DX:UNSPECIFIED PSYCOSIS	include
10808	MR Sella WITH & WITHOUT Contrast	Increase PRL Hx ___ cycles. R/O prolactinoma.	include
10809	MR Brain WITH & WITHOUT Contrast	Pt. w/cluster headaches--becoming more refracting, seems to be entering a ?? cluster phase, structural lesions--symptomatic clustr, r.o pituitary adenoma	include
10810	MR Sella WITHOUT Contrast	hyperprolactinemia and headache >2 yeras, exclude pituitary tumor	include
10811	MR Sella WITHOUT Contrast	ELEVATED PROLACTIN. R/O ADENOMA.	include
10812	MR Brain WITHOUT Contrast	Cluster headache ~ 15 years. Controlled by ? and ?. Headache recurred a month ago. Never had MRI scan. R/O intracranial and pituitary lesion.	include
10813	MR Sella WITHOUT Contrast	: F/U PITUITARY MICROADENOMA. RE CHECK	exclude
10814	MR Sella WITH & WITHOUT Contrast	Pituitary macroadenoma. OR 2002. Optic ? ? inferiorly. Progress.	exclude
10815	MR Sella WITHOUT Contrast	IRREGULAR PERIODS, ELEVATED PROLACTIN. ? PROLACTINOMA	include
10816	MR Sella WITH & WITHOUT Contrast	Increased prolactin, headaches. R/O pituitary macroadenoma. Need baseline prior to treatment.	include
10817	MR Sella WITHOUT Contrast	CYSTIC PITUITARY LESION, INCREASING HEADACHES. FOLLOW-UP.	exclude
10818	MR Sella WITH & WITHOUT Contrast	Pt known with PCOS, also raised prolactin and headaches. To exclude pituitary adenoma.	include
10819	MR Sella WITHOUT Contrast	HAS UNEXPLAINED LASSITUDE. PROLACTIN INCREASED. ?DORSUM SELLAE. ANY PITUITARY ENLARGEMENT?	include
10820	MR Sella WITH & WITHOUT Contrast	Hyperprolactinemia, headaches. Is there a pituitary adenoma?	include
10821	MR Sella WITH & WITHOUT Contrast	Diagnosed with panhypopit (poor historian) while in Armenia. Had some kind of brain surgery (unclear) in that country. Also has high ferritin. ? Pituitary pathology	exclude
10822	MR Sella WITHOUT Contrast	54 YEAR OLD MALE WITH GYNECOMASTIA AND INCREASED PROLACTIN R/O PROLACTINOMA.	include
10823	MR Sella WITH & WITHOUT Contrast	Pt was found to have elevated prolactin as a part of ehr fertility work up. Kindly see her for MRI to RO prolactinoma PMHx sickle cell anemia and recent sickle cell crisis.? Prolactinoma	include
10824	MR Sella WITHOUT Contrast	KNOWN PITUITARY ADENOMA STOPPED CARBERGOLINE DUE TOBEING PREGNANT AND NOW RECURRENCE OF H/A AND VISIONAL CHANGES SIMILAR RI H/A THAT SHE HAD ONCE FIRST DIAGNISED R/O ENLARGEMENT OF ADENOMA	exclude
10825	MR Sella WITH & WITHOUT Contrast	Secondary hypogonadism. Pituitary injury	include
10826	MR Sella WITH & WITHOUT Contrast	Elevated prolactin./ Query Prolactinoma vs Hypothyroidism induced Hyperprolactinemia.	include
10827	MR Sella WITHOUT Contrast	LONGSTANDING HISTORY OF PITUITARY ENLARGEMENT, AND HYPERPROLACTINEMIA. PROLACTIN IS CURRENTLY NORMAL. LAST MR IN FEB 2016 REVEALED ENLARGEMENT OF PITUITARY SINCE PREVIOUS EXAM, WITH GLAND ABUTTING OPTIC CHIAMS, PLEASE REASSESS PITUITARY SIZE, OPTIC CHIASM INVOLVEMENT AND THE PRESENCE OR ABSENCE OF ANY PITUITARY LESION	exclude
10828	MR Sella WITHOUT Contrast	: Pituitary adenoma: hypogonadism, hyperprolactinemia; ? prolactinoma	include
10829	MR Sella WITHOUT Contrast	B/L BREAST D/C X 2-3 MONTHS ELEVATED PROLACTIN PROLACTINOMA?	include
10830	MR Sella WITHOUT Contrast	? CYSTIC STRUCTIRE, RECENT PROLACTIN	include
10831	MR Sella WITHOUT Contrast	ELEVATED PROLACTIN ON MULTIPLE OCCASSIONS. PLEASE RULE OUT PITUITARY ADENOMA.	include
10832	MR Sella WITH & WITHOUT Contrast	26F w/amenorrhea & mild increase prolactin, ?pituitary adenoma or stalk deviation	include
10833	MR Sella WITH & WITHOUT Contrast	25 MALE SECONDARY ADRENAL INSUFFICIENCY PT BEING WORKED UP FOR ?LATENT TB / ?SARCOIDOSIS R/O ANY PITUITARY OR HYPOTHALAMIC INFILTRATE/MASS	exclude
10834	MR Sella WITH & WITHOUT Contrast	Known mm pituitary microadenoma, presumed to be prolactin secreting. Recent thyroid indices and suboptimal TSL level suggesting concern for new onset secondary hypothyroidism. Growth in tumor? Growth of pituitary lesion since first detected in 2014?.	exclude
10835	MR Sella WITH & WITHOUT Contrast	Seocondary amenorrhea following C0 section delivery of twin on April 7, 2016. elevated prolactin at 57 and low serum estrogen. pituitary lesion causing amenorrhea.	include
10836	MR Brain WITHOUT Contrast	cluster headache, r/o secondary causes, pituitary adenoma	include
10837	MR Sella WITH & WITHOUT Contrast	Prolactin high, no periods for six years, no nipple discharge, no headaches	include
10838	MR Sella WITH & WITHOUT Contrast	persistent and symptoma tic hy perprolactinemia. ?prolactinoma	include
10839	MR Sella WITHOUT Contrast	A 29 YEAR OLD PATIENT G0 P0 WITH A HISTORY OF HEAVY PERIODS AND INTERMENSTRUAL BLEEDING. ULTRASOUND SHOWED A 7.3 cm MASS RELATED TO THE SUBSEROSAL ASPECT OF THE POSTERIOR UTERUS. SHE ALSO HAD BLOOD TESTS AND SHOWED PROLACTIN AT 51.5. FOR FURTHER ASSESSMENT OF THE UTERINE MASS AND ALSO TO R/O PITUITARY ADENOMA.	include
10840	MR Brain WITHOUT Contrast	Recent onset R sided headache with automic ? r/o pituitary lesion	include
10841	MR Sella WITHOUT Contrast	H/O severe N/V in pregnancy with 40 lbs weight loss headaches + increased prolactin r/o prolactinoma	include
10842	MR Brain WITHOUT Contrast	? PITUITARY ADENOMA - FIBROMYALGIA INCREASING WEAKNESS- MED LIST ___ PROLACTIN , ISO INCREASED	include
10843	MR Sella WITHOUT Contrast	IRREGULAR PERIODS, PROLACTIN 5-60 X 3 YEARS. EXLUDE PROLACTINOMA	include
10844	MR Sella WITH & WITHOUT Contrast	Prior detection of pituitary cyst for follow up and re-evaluation	exclude
10845	MR Sella WITH & WITHOUT Contrast	37yo w/microprolactinoma (right anterior 2.4x1.8mm adenoma on MRI for India 2019) on caergoline	exclude
10846	MR Sella WITHOUT Contrast	GALACTORRHEA. INCREASED PROLACTIN. R/O ADENOMA.	include
10847	MR Sella WITHOUT Contrast	INCREASED PROLACTIN ? PROLACTINOMA	include
10848	MR Sella WITH & WITHOUT Contrast	MRI of head 6 week hx of ula, Nlv, diplopia, ataxia, increased prolactin, TSH & FSH	include
10849	MR Sella WITHOUT Contrast	LACTORRHEA, MILD HYPERPROLACTINEMIA. R/O NON FUNCTIONING MACROADENOMA.	include
10850	MR Sella WITHOUT Contrast	ELEVATED PROLACTIN LEVEL. WAS DIAGNOSED WITH PROLACTINOMA IN CHINA. NEWFOUNDLAND FOLLOW UP STABILITY OF PROLACTINOMA?	exclude
10851	MR Sella WITHOUT Contrast	ELEVATED PROLACTIN LEVEL. ?PITUITARY ADENOMA	include
10852	MR Sella WITHOUT Contrast	: HYPERPROLACTINOMA. ?PITUITARY TUMOR	include
10853	MR Sella WITH & WITHOUT Contrast	High prolactin, high TSH, R/O prolactinoma	include
10854	MR Sella WITHOUT Contrast	ELEVATED PROLACTIN, VISUAL CHANGES, SYNCOPE, VERTIGO, INTERMITTENT CONFUSION, TREMOR ADENOMA?	include
10855	MR Sella WITH & WITHOUT Contrast	Follow up pituitary adenoma OR June 2020	exclude
10856	MR Sella WITHOUT Contrast	RO PROLACTINOMA,PT HAS BREAST LEAKAGE INCREASED PROLACTIN BLOODW NEED TO EXCLUDE PROLAC VS MEDICATI-Admit DX:PSYCHOSIS	include
10857	MR Sella WITH & WITHOUT Contrast	Oligomenorhea, raised prolactin 104. Microadenoma pituitary.	include
10858	MR Sella WITH & WITHOUT Contrast	prolactin elevated x2, rule out prolactinoma	include
10859	MR Sella WITHOUT Contrast	1.6cm pituitary mass - nonfunctioning. 3 month follo up (March 2016). Growth?	exclude
10860	MR Sella WITHOUT Contrast	PROLACTIN ELEVATED. HAVING FREQUENT HEADACHES. AMENORRHEA x 3 YEARS. RULE OUT PROLACTINEMIA.	include
10861	MR Sella WITHOUT Contrast	?INTRACRANIAL MASS, INCREASE IN PROLACTIN	include
10862	MR Sella WITH & WITHOUT Contrast	Subclinical persistent hypothyroidism & hyperprolactinemia, r/o pituitary adenoma	include
10863	MR Sella WITH & WITHOUT Contrast	Central hypogonadism/interferring methadone as a possible culprit. Rule outhypthalamic pituitary lesion.	include
10864	MR Sella WITH & WITHOUT Contrast	elevated prolactin x2 DM2 elevated BMI Stuggling with secondary infertility r/o mass	include
10865	MR IAC WITHOUT Contrast (incl. Brain Imaging)	INCREASED PROLACTIN IS THERE A MICROADENOMA?	include
10866	MR Brain WITHOUT Contrast	R/O intracranial ?/pituitary lesion	include
10867	MR Sella WITHOUT Contrast	PITUITARY GLAND HIGH RRT ? ADENOMA	include
10868	MR Sella WITHOUT Contrast	: ELEVATED PROLACTIN (25.6, 29.5)	include
10869	MR Sella WITHOUT Contrast	: HYPERPROLACTINEMIA AND SIGNIFICANT FATIGUE, MIGRAINE HEADACHE. ?PITUITARY ABNORMALITY AS CAUSE OF HYPERPROLACTINEMIA AND SYMPTOMS	include
10870	MR Sella WITHOUT Contrast	HYPERPROLACTINEMIA SECONDARY AMENORRHEA ASSESS RE QUERY PROLACTINOMA	include
10871	MR Sella WITHOUT Contrast	Amenorrhea. High Prolactin	include
10872	MR Brain WITHOUT Contrast	INCREASED PROLACTIN LEVELS TENDER BREAST RO PITUITARY PATHOLODY	include
10873	MR Sella WITH & WITHOUT Contrast	Previous pituitary enlargement ?? headaches on and off. High prolactin level. Visual changes more towards the left side.	exclude
10874	MR Sella WITHOUT Contrast	: PROLACTIN AT 66, MIGRAINES RIGHT EYE/FOREHEAD, VISUAL CHANGES RIGHT EYE, HX MENOMETRORRHAGIA RECENTLY RESOLVED. QUREY PITUITARY ADENOMA	include
10875	MR Sella WITHOUT Contrast	REDUCED TESTOSTERONE HYPERPROLACTINEMIA.	include
10876	MR Sella WITH & WITHOUT Contrast	47 year old with history of prolactinoma in the past treated with Dostinex but now has more frequent headaches, galactorrhea, amenorrhea, elevated prolactin at 65. ?Increase in size of prolactinoma, mass effect causing h/a	exclude
10877	MR Sella WITH & WITHOUT Contrast	30yo female with headache & prolactin elevated. ? pituitary adenoma	include
10878	MR Sella WITHOUT Contrast	20 year old female 10 mo post MVC with previous symptoms. Endocrine scan showed elevated __ ___ and prolactin on Feb 12, 2017 + Mar 6, 2017. Also c/o headache, poor memory, depression and anxiety. ?Pituitary mass and/or evidence of traumatic brain injury	include
10879	MR Sella WITH & WITHOUT Contrast	32 year old female with increased prolactin(66) galactorrhea and worsening headaches, also infertility. Please R/O sellar mass infiltration.	include
10880	MR Brain WITHOUT Contrast	MRI brain and sella/pituitary. New headaches, blurry vision, unexplained by optometry assessment and unexplained galactorrhea/breast-milk production . Rule out pititary tumor. Rule out intracranial lesion.	include
10881	MR Sella WITHOUT Contrast	HYPERPRLACTINEMIA. ANY CHANGE IN PITUITARY TUMOR	exclude
10882	MR Brain WITHOUT Contrast	ELEVATED PROLACTIN ON 2 OCCACIONS 3 MONTHS APPART. MICRO - MACROADENOMA.	include
10883	MR Sella WITH & WITHOUT Contrast	? ADENOMA. INCREASED PROLACTIN WITH DECREASED TESTOSTERONE	include
10884	MR Sella WITHOUT Contrast	HIGH PROLACTIN LEVELS CHECK FOR PITUITARY ADENOMA	include
10885	MR Brain WITHOUT Contrast	ELEVATED PROLACTIN.	include
10886	MR Sella WITH & WITHOUT Contrast	Secondary infertillity high prolactin level query Hypophysis micro or macro adneoma	include
10887	MR Sella WITHOUT Contrast	POST OP STUDY PITUITARY TUMOR RESECTION	exclude
10888	MR Brain WITHOUT Contrast	PROLACTINEMIA. PROLACTIN LEVEL 66.6. PITUITARY GLAND PLEASE.	include
10889	MR Sella WITHOUT Contrast	PITUITARY ACENOMA SEEN MRI FROM MARCH 13, 2012. TREATED WITH BROMOCRIPTINE. HAS THE ADENOMA DECREASED IN SIZE?	exclude
10890	MR Sella WITH & WITHOUT Contrast	Raised prolactin	include
10891	MR Sella WITHOUT Contrast	CT head showed partial ? of the corpus callorum w/ ? associated ?? lipoma last yr and did not go for MRI head, now headache w/ blurring vision, high prolactin - on blood work	exclude
10892	MR Sella WITH & WITHOUT Contrast	Mri Brain for monitoting of pituitary microadenoma 2 mm in 2013 and 4 mm in aug 2017 see attached letter as endocrine want another mri before appt in 6 m	exclude
10893	MR Sella WITHOUT Contrast	PREVIOUS EXTRADURAL EPIDERMOID TUMOR RESECTION. INCREASED PROLACTIN FROM 45 IN OCT AND 74 OW DESPITE NOT ON HRT	exclude
10894	MR Sella WITHOUT Contrast	: PLEASE ASSESS FOR ANY HYPOTHALAMIC/PITUITARY ABNORMALITY. ELEVATED PROLACTIN LEVELS. IRREGULAR MENSES. PATIENT HAS PERMANENT METALLIC RETAINER IN MOUTH. PLEASE ASSESS FOR ?PROLACTINOMA.	include
10895	MR Sella WITH & WITHOUT Contrast	?PROLACTINOMA. HIGH PROLACTIN	include
10896	MR Sella WITHOUT Contrast	LOW ESTROGEN LEVELS WITH NORMAL LH AND FSH EXCLUDE PROLACTINOMA FATIGUE AND LOW MOOD	include
10897	MR Sella WITHOUT Contrast	PHX TRAUMATIC BRAIN INJURY IN MAY 2015 WITH INJURY TO BASAL GANGLIA AND INTRAPARENCHYMAL HEMORRHAGE WITH NEUROLOGICAL DEFICITS. RECENT ELEVATED PROLACTIN AND TESTOSTERONE LEVELS / ON NO MEDICATIONS ANY EVIDENCE OF PITUITARY TUMOR?	exclude
10898	MR Sella WITHOUT Contrast	: 38-YEAR-OLD FEMALE WITH ELEVATED PROLACTIN (50) AS WELL AS VISUAL DISTURBANCES AND HEADACHES SINCE MAY, 2019. PLEASE RULE OUT PITUITARY ADENOMA.	include
10899	MR Sella WITHOUT Contrast	SECONDARY AMENORRHEA, ELEVATE PROLACTIN ? PITUITARY ADENOMA	include
10900	MR Brain WITHOUT Contrast	HYPERPROLACTINAEMIA, MILD INTERMITTANT HEADACHES, NORMAL NEUROLOGICAL EXAM. ?? ANY PITUITARY MICROADENOMA	include
10901	MR Sella WITHOUT Contrast	ELEVATED PROLACTIN LEVELS PRIOR BREAST CA	include
10902	MR Sella WITH & WITHOUT Contrast	hyperprolactinimea +headaches +vision changes +nausea +white breast discharge x 4 weeks, negative serum HCG, highly concerned about possible pituitary adenoma as cause of above symptoms	include
10903	MR Sella WITH & WITHOUT Contrast	MRI PARASELLAR STRUCTURES - PATIENT PATIENT BEING FOLLOWED WITH MULTIPLE SCLEROSIS, COINCIDENTAL FINDING OF CHARGE IN PITUITARY SIZE AND POSSIBLE MASS, BETWEEN CURRENT IMAGING TO PRIOR FROM 2014. ? ANATOMICAL CHANGE IN PITUITARY WITH ENDOCRINE FUNCTION UNDER INVESTIGATION	exclude
10904	MR Sella WITHOUT Contrast	: ELEV PROLACTIN- HEADACHES	include
10905	MR Sella WITH & WITHOUT Contrast	Persistent elevated prolactin. Does she have a pituitary mass?	include
10906	MR Brain WITHOUT Contrast	PROLACTIN LEVELS ELEVATED - RULE OUT PITUITARY ADENOMA	include
10907	MR Sella WITHOUT Contrast	: Pituitary adenoma: INCREASED PROLACTIN 35.6. INCREASED TESTOSTERONE, MALE PATTERN HAIR LOSS. NO MEDICATION, PRESUMPTIVE PCO/METABOLIC SYNDROME. R/O PROLACTIN SECRETING PITUITARY ADENOMA. R/O PITUITARY ADENOMA.	include
10908	MR Sella WITH & WITHOUT Contrast	Follow up known pituitary adenoma. Continued survellience.	exclude
10909	MR Sella WITH & WITHOUT Contrast	Headaches and has high prolactin level, please assess for microadenoma.	include
10910	MR Sella WITHOUT Contrast	CYSTIC PITUITARY LESION ?MONITOR FOR INTERVAL CHANGE.	exclude
10911	MR Sella WITH & WITHOUT Contrast	Pituitary (sella); Any change in size of prolactinoma?	exclude
10912	MR Sella WITH & WITHOUT Contrast	PATIENT HAS ELEVATED PROLACTIN LEVEL MILD PRODUCTION HEADACHE AND BLURRING OF VISION	include
10913	MR Brain WITHOUT Contrast	infertility, high prolactin, previous CT scan negative	include
10914	MR Sella WITHOUT Contrast	NONFUNCTIONING PITUITARY MACROADENOMA	exclude
10915	MR Brain WITHOUT Contrast	? PROLACTINOMA	include
10916	MR Brain WITHOUT Contrast	PITUITARY, HIGH PROLACTIN	include
10917	MR Brain WITHOUT Contrast	History if worsening severe headaches and elevated prolactin level r/o pitutary adenoma	include
10918	MR Sella WITH & WITHOUT Contrast	History if worsening severe headaches and elevated prolactin level r/o pitutary adenoma	include
10919	MR Sella WITHOUT Contrast	HAS IRREGULAR PERIODS, ELEVATED PROLACTIN LEVEL.	include
10920	MR Sella WITHOUT Contrast	PT IS KNOWN WITH PROLACTINOMA DX WITH PROLACTINOMA IN 2014 BACK IN ONTARIO NOW HAVING PERSISTENT H/A ASSOC WITH NAUSEA DETERMINE SIZE/STATE OF PROLACTINOMA	exclude
10921	MR Sella WITHOUT Contrast	REQUIRES MRI. CT DONE SHOWS 3 mm PITUITARY TUMOR WITH BITEMPORAL HEMANOPSIA. URGENT, PLEASE BOOK WITHIN TWO WEEKS (BOOK AT UAH).	exclude
10922	MR Brain WITHOUT Contrast	High prolactin, chronic headaches, CT scan 2 years ago normals, query reson of high prolactin, query chronic headache	include
10923	MR Sella WITH & WITHOUT Contrast	**CALLBACK**High prolactin, chronic headaches, CT scan 2 years ago normals, query reson of high prolactin, query chronic headache	include
10924	MR Sella WITH & WITHOUT Contrast	Elevated prolactin. ? prolactinoma	include
10925	MR Sella WITH & WITHOUT Contrast	Persistent elevated prolactin, chronic headaches for 6 months. ? prolactinoma.	include
10926	MR Sella WITH & WITHOUT Contrast	37 F with history of 6-8 mm prolactinoma diagnosed in 202 in ontaria has been on dopamine agonist therapy since then. has had no further MRI since then reasess pituitary adenoma 6-8 mm	exclude
10927	MR Sella WITH & WITHOUT Contrast	? prolactinoma. Double vision. Elevated prolactin blood level.	include
10928	MR Sella WITH & WITHOUT Contrast	Patient is undergoing investigations for infertility, patient has elevated prolactin.	include
10929	MR Sella WITH & WITHOUT Contrast	Unexplained hyperprolactinemia	include
10930	MR Sella WITHOUT Contrast	PITUITARY MICROADENOMA. ANY CHANGES? ON BROMOCRIPTINE. POSTMENOPAUSAL NOW.	exclude
10931	MR Sella WITHOUT Contrast	HIGH PROLACRIN (75) WITH AMENORRHEA? PROLACTINOMA	include
10932	MR Sella WITHOUT Contrast	ELEVATED PROLACTIN. QUERY PROLACTINOMA VERSUS PITUITARY ADENOMA.	include
10933	MR Sella WITHOUT Contrast	PRIMARY INFERTILITY X 2 YEARS PROLACTIN ELEVATED AT 77	include
10934	MR Sella WITH & WITHOUT Contrast	R/O pituitary adenoma. Increased prolactin, increase ?	include
10935	MR Sella WITHOUT Contrast	PREVIOUS PROLACTINOMA BUT NOW PRESENTS WITH ONSET DIABETES INSIPIDUS.CLINICAL QUESTION TO NE ANSWERED.ENLARGEMENT OF TUMOE? STALK EFFECT? MRI EVIDENCE OD LOSS OF POSTERIOR PITUITARY SIGNAL?	exclude
10936	MR Sella WITH & WITHOUT Contrast	Elevated prolactin levels at 49. Pt had a post partum DVT and has just completed an anticoag therapy x 6 mths on Dec 26th 2013.	include
10937	MR Sella WITH & WITHOUT Contrast	Headache, persistently elevated prolactin, failure to conceive, no visual field defects.	include
10938	MR Sella WITH & WITHOUT Contrast	*** (1) Abnormal sella on June 2013 MR brain was never followed-up, pt also continues to have unexplained hyperprolactinemia, previously attributed to adverse effect of antipsychotic meds however pt now off meds >3 months and prolact	exclude
10939	MR Sella WITH & WITHOUT Contrast	43 y/o female with prolanchinoma Dx'd 2001 with stable, hightly elevated prolachin ( 40) without new neurological sign or symptoms. f/u of known pituitary adenoma .	exclude
10940	MR Sella WITHOUT Contrast	MRI HEAD HIGH PROLACTIN LEVELS, IRREGULAR PERIODS R/O PITUITARY TUMOR	include
10941	MR Sella WITH & WITHOUT Contrast	H/o galactorrhea x 3 months breast USG normal prolactin levels at 100. Evaluate for any pituitary adenoma.	include
10942	MR Sella WITHOUT Contrast	HIGH PROLACTIN WITH VISUAL DISTURBANCES AND ESCALATING HEADACHES PITUITARY ADENOMA TO BE EXCLUDED. KNEE; GASTROSCOPY	include
10943	MR Sella WITHOUT Contrast	ELEVATED PROLACTIN LEVELS, LAST MRI DECEMBER 2010. ALL RESULTS ATTACHED. PROLACTIN LEVELS HIGHER NOW, OCT 2018 LEVEL > 30 NO NEW SYMPTOMS	include
10944	MR Sella WITHOUT Contrast	ELEVATED PROLACTIN LEVELS. ? IS THERE A PITUITARY MASS	include
10945	MR Sella WITHOUT Contrast	MEMORRHAGIAN AND HIGH PROLACTIN ?ADENOMA	include
10946	MR Sella WITHOUT Contrast	: IRREGULAR PERIODS. H/O PCOS, 2 PREVIOUS MISCARRIAGES, AND PCOS. INFERTILITY FOR 4 YEARS. PREVIOUS MRI ON JUNE 16 2020 SHOWED PITUITARY MICROADENOMA. F/U WAS SUGGESTED IN 1 YEAR	exclude
10947	MR Sella WITH & WITHOUT Contrast	Hyperprolactinemia, wavy sensation in her visual fields, headaches, and occasional gait disturbances. To exclude or confirm pituitary adenoma	include
10948	MR Sella WITH & WITHOUT Contrast	high prolactin, please assess pituitary ? adenoma	include
10949	MR Brain WITHOUT Contrast	Patient has severe headache for last 8 months, with photophobia. Hx of Sickle Cell Anemia. She had blood last Nov 2018 and showed elevated Prolactin level. ? Prolactinoma.	include
10950	MR Sella WITH & WITHOUT Contrast	Patient has severe headache for last 8 months, with photophobia. Hx of Sickle Cell Anemia. She had blood last Nov 2018 and showed elevated Prolactin level. ? Prolactinoma.	include
10951	MR Sella WITHOUT Contrast	PERSISTED ELEVATED PROLACTIN DOES SHE HAVE A PITUITARY LESION?	include
10952	MR Brain WITH & WITHOUT Contrast	Galactorrhea/elevated prolactin on labwork, advised by endocrinology to get MRI brain. Please assess intracranial abnormalities including prolacintoma, mass re: galoctorrhea/elevation prolactin	include
10953	MR Sella WITHOUT Contrast	30 yr old F with hyperprolactinemia. Change complex cyst on L ovary. ? pituitary adenoma ? malignancy.	exclude
10954	MR Sella WITHOUT Contrast	CENTRAL HYPOGONADISM. ?PITUITARY	include
10955	MR Sella WITHOUT Contrast	ELEVATED PROLACTIN 52. MICROADENOMA OF PITUITARY?	include
10956	MR Sella WITHOUT Contrast	46 YO FEMALE WITH PITUITARY MICROADENOMA SEEN ON MRI IN NOV 2010. PT HAS INCREASED HEADACHE. ? INTERVAL CHANGES	exclude
10957	MR Sella WITHOUT Contrast	PROGRESSIVE HYPERPROLACTINOMA. PLEASE ASSESS FOR SELLAR LESION.	include
10958	MR Sella WITH & WITHOUT Contrast	?Pituitary lesion, Any pituitary abnormality, suspect seconday adrenal and thyroid	include
10959	MR Brain WITHOUT Contrast	MRI head to look for mass lesion in the hypothalamic - pituitary region. prolactin elevated at 28.1 ug/L. Primary infertility. Large multinodular goitre. Iron-deficiency anemia.	include
10960	MR Sella WITHOUT Contrast	HISTORY OF PROLACTINEMIA ON 2 SEPARATE FASTING SAMPLES. SECONDARY INFERTILITY, GALACTORRHEA AND NEW HEADACHES. NO VISUAL DISTURBANCE, NORMAL VISUAL FIELDS ON EXAM. ?PITUITARY ADENOMA/MASS	include
10961	MR Sella WITHOUT Contrast	GALACTORRHEA, HEADACHES, INCREASED PROLACTIN, RECENT STARTED RISPERDAL	include
10962	MR Sella WITHOUT Contrast	: Pituitary gland hyperfunction, unspecified: High Prolactin with altered mental status	include
10963	MR Sella WITH & WITHOUT Contrast	Persistently elevated prolactin. Please assess for prolactinoma. Query prolactinoma?	include
10964	MR Sella WITH & WITHOUT Contrast	Longstanding low grade hypercoryisolemia and osteoporosis MRI on Jan 28/2013 shows a lesion suspicious for macroadenemia? Any change in the pituitary lesion identified in 2013?. Any other evidence of pituitary adenoma.	exclude
10965	MR Sella WITHOUT Contrast	: CT SHOWED PANCREATIC TAIL LESION. RECOMMENDED CT. ALSO, USS SHOWED POSSIBLE UTERINE ADENOMYOSIS. PROLACTIN LEVELS ELEVATED WITH AMENORRHEA. PITUITARY ADENOMA? UTERINE ADENOMYOSIS? PANCREATIC LESION? ACCESSORY SPLEEN?	exclude
10966	MR Sella WITHOUT Contrast	HYPERPROLACTINEMIA PITUITARY TUMOR	include
10967	MR Brain WITHOUT Contrast	: QUERY SEIZURES ELEVATED PROLACTIN	include
10968	MR Sella WITH & WITHOUT Contrast	Hx of headaches with a raised prolactin, she also has tinnitus with dizzy spells	include
10969	MR Brain WITHOUT Contrast	BRAIN, INCREASED PROLACTIN HEADACHES WORSENING, DIZZINESS RULE OUT PIT ADENOMA	include
10970	MR Sella WITHOUT Contrast	BRAIN, INCREASED PROLACTIN HEADACHES WORSENING, DIZZINESS RULE OUT PIT ADENOMA	include
10971	MR Sella WITH & WITHOUT Contrast	: PITUITARY MICROADENOMA - FOR F/U	exclude
10972	MR Sella WITHOUT Contrast	INCREASED PROLACTIN. PREVIOUS CYSTIC LESION ON ANTERIOR PITUITARY-ANY CHANGE IN SIZE?	exclude
10973	MR Sella WITHOUT Contrast	ELEVATED PROLACTIN LEVELS + GALACTORRHEA.	include
10974	MR Brain WITHOUT Contrast	INREASING PROLACTIN	include
10975	MR Sella WITHOUT Contrast	: 3 mm pituitary microadenoma	exclude
10976	MR Brain WITHOUT Contrast	RE HYPROLACTINEMIA	include
10977	MR Brain WITHOUT Contrast	Headaches (nyd) > 1 yr progressive CT scan Fort McMurray, r/o pituitary tumor	include
10978	MR Sella WITHOUT Contrast	HX INFERTILITY AND INCREASED PROLACTIN LEVELS.	include
10979	MR Sella WITH & WITHOUT Contrast	Secondary adrenal insuff, Any pituitary pathology in patient with adrenal insufficiency	exclude
10980	MR Sella WITH & WITHOUT Contrast	Hyperprolactinemia - ruleout prolactinoma	include
10981	MR Sella WITH & WITHOUT Contrast	Prolactinemia. Prolactinoma.	include
10982	MR Sella WITHOUT Contrast	IRREGULAR MENSES, POSSIBLE POLYCYSTIC OVARIES. ELEVATED SERUM PROLACTIN. ?PITUITARY ADENOMA	include
10983	MR Sella WITHOUT Contrast	PROLACTIN 85.9 ? MICROADENOMA	include
10984	MR Sella WITHOUT Contrast	WORKUP FOR INFERTILITY SHOWED ELEVATED PROLACTIN AND HIGH TSH. ?PITUITARY ABNORMALITY	include
10985	MR Sella WITHOUT Contrast	MICROPROLACTINOMA. FOLLOW-UP.	exclude
10986	MR Sella WITHOUT Contrast	40 YEAR OLD WITH SECONDARY AMENORRHEA, ELEVATED PROLACTIN ON 2 OCCASIONS (43.9). OTHERWISE, HEALTHY. ?PROLACTINOMA	include
10987	MR Sella WITH & WITHOUT Contrast	Transphenoid resection of a pituitary adenoma 1989. Q5 yr MRI sella f/u. Regrowth?	exclude
10988	MR Sella WITH & WITHOUT Contrast	63 yo w/ pituitary macroadenoma. ? increase in size, ? optic nerve compression	exclude
10989	MR Brain WITHOUT Contrast	High Prolactin. Gets blackout feeling at times.	include
10990	MR Sella WITH & WITHOUT Contrast	High Prolactin. Gets blackout feeling at times.	include
10991	MR Sella WITH & WITHOUT Contrast	pt has intermittent headaches, mostly early morning for the last 1 yr, worsening recently, her recent prolactin levels are high	include
10992	MR Sella WITHOUT Contrast	MRI SELLA ASSESS PITUITARY GLAND-DX:HYPERCARBIC RESPERATORY FAILURE	exclude
10993	MR Sella WITH & WITHOUT Contrast	> 4 yrs irregular menses, fatigue, nausea, myalgias. Prolactin is 75 ( elevated). Assess for pituitary prolactinoma	include
10994	MR Brain WITHOUT Contrast	ELEVATION OF PROLACTIN TO 46.3 WITH INFERTILITY X 18 MTHS	include
10995	MR Sella WITHOUT Contrast	Pituitary prolactin secreting adenoma treated with Dostinex twice per week. Any size change compared to MRI done Sept 2015?	exclude
10996	MR Sella WITHOUT Contrast	PITUITARY, ELEVATED PROLACTIN	include
10997	MR Sella WITH & WITHOUT Contrast	Hyper pots ischemic, ?Pituitary adenoma	exclude
10998	MR Sella WITHOUT Contrast	AMENORRHEA X7MO - FSH AND LH ARE NOT IN MENOPAUSAL RANGE. PROLACTIN IS ELEVATED. ? MICROADENOMA	include
10999	MR Sella WITH & WITHOUT Contrast	recent pituitary abplexy? n am pit fxd, m vision, progression ?	exclude
11000	MR Sella WITH & WITHOUT Contrast	Hyperprolactinemia, gynecomasta, most grateful for expedited date as relocating for work. Is there a sella mass?	include
11001	MR Sella WITHOUT Contrast	GALACTORRHEA WITH MILKY NIPPLE DISCHARGE. NOT ON ANY MEDS CAUSING HYPERPROLACTINEMIA. ?PROLACTINOMA	include
11002	MR Brain WITHOUT Contrast	Patient has mood swings, chronic headache, endocrine dysfunction with possible pituitary involvement. SOL?	include
11003	MR Sella WITH & WITHOUT Contrast	Patient has mood swings, chronic headache, endocrine dysfunction with possible pituitary involvement. SOL?	include
11004	MR Sella WITHOUT Contrast	HISTORY OF ELEVATED PROLACTIN AND ONGOING IRREGULAR MENSTRUATION.	include
11005	MR Sella WITH & WITHOUT Contrast	Unexplained hyperprolactinemia. Query pituitary tumor.	include
11006	MR Sella WITHOUT Contrast	Galactorrhea, hyper____ clinical on Risperidone. ? Galactorrhea ___ to Risperidone vs. pituitary cause. ? Pituitary adenoma.	include
11007	MR Sella WITH & WITHOUT Contrast	Follow Up of microprolactinoma.Change from previous( 2013)?	exclude
11008	MR Sella WITH & WITHOUT Contrast	Known pituitary macroadenoma. Has there been interval growth of know pit. adenoma? Any optic _ compression progressive?	exclude
11009	MR Brain WITHOUT Contrast	ELEVATED PROLACTINE FEVER, HEADACHE RULE OUT PROLACTINOMA	include
11010	MR Sella WITHOUT Contrast	PITUITARY MACROPROLACTINOMA WITH RECENT DOPAMINE AGONIST INITIATION MONITOR FOR INTERVAL CHANGE IN SIZE OF MACROADENOMA	exclude
11011	MR Sella WITH & WITHOUT Contrast	History of Hyperprolactinemia. Query Pituitary Adenoma.	include
11012	MR Sella WITH & WITHOUT Contrast	Increased prolactin, frequent headaches. Query pituatary pathology.	include
11013	MR Sella WITHOUT Contrast	GALACTORRHEA PERSISTENT HYPERPROLACTINEMIA. ASSESS FOR PITUITARY CERBERUS	include
11014	MR Sella WITHOUT Contrast	ELEVATED PROLACTIN AND AMENORRHEA. R/O PROLACTINOMA.	include
11015	MR Sella WITH & WITHOUT Contrast	History of severe headaches w/ elevated prolactin level, r/o pituitary adenoma, r/o SOL	include
11016	MR Sella WITH & WITHOUT Contrast	Raised prolactin. Oligomenorrhea. Exclude sella mass.	include
11017	MR Sella WITH & WITHOUT Contrast	Prolactinemia, AM nausea and vomiting in a non-pregnant, non-lactating 18 year old patient. R/O pituitary adenoma.	include
11018	MR Sella WITH & WITHOUT Contrast	18 yo F with persistent bilateral galactorrhea + increased Prolactin x 4 months. ?Pituitary lesion.	include
11019	MR Sella WITHOUT Contrast	Hx pituitary adenoma, recently sudden onset worsening vertigo and dizziness. Growing?	exclude
11020	MR Sella WITH & WITHOUT Contrast	Is there any pituitary tumor to explain the symptoms? Headache with visual abnormailty, high prolactin	include
11021	MR Sella WITHOUT Contrast	6 MONTHS HISTORY OF AMENORRHEA PROLACTIN 53.4 EXCLUDE PITUITARY ADENOMA	include
11022	MR Sella WITHOUT Contrast	: ABNORMAL UTERINE BLEEDING , SEVERE HEADACHE/ELEVATED PROLACTINE	include
11023	MR Sella WITH & WITHOUT Contrast	Previous incomplete resection of pituitary tumour. Any change since Nov 16, 2012?	exclude
11024	MR Sella WITHOUT Contrast	GALACTORRHEA. INCREASED PROLACTIN	include
11025	MR Sella WITHOUT Contrast	ELEVATED PROLACTIN PATIENT SYMPTOMATIC COMPLAINING OF MIGRAINE	include
11026	MR Sella WITHOUT Contrast	RECENT DIAGNOSIS OF HIGH PROLACTIN NYD, DEVELOPED TUNNEL VISION TODAY NYD, ?PITUITARY TUMOR?-Admit DX:SYNCOPE/PRE-SYNCOPE	include
11027	MR Sella WITHOUT Contrast	38 YR OLD FEMALE , 40LB WEIGHT LOSS, DAILY VOMITING. ELEVATED PROLACTIN. HYPOTHALAMIC/PITUITARY MASS.	include
11028	MR Sella WITH & WITHOUT Contrast	Rising prolactin. Prolactinoma ?	include
11029	MR Sella WITH & WITHOUT Contrast	UNILATERAL GALACTORRHEA. ELEVATED PROLACTIN LEVEL. NO HEADACHES OR VISION CHANGES. R/O PROLACTINOMA.	include
11030	MR Sella WITH & WITHOUT Contrast	Hyperprolactinemia. Oligomenorrhea. ?Pituitary adenoma.	include
11031	MR Brain WITHOUT Contrast	Bilateral galactorrhea and irregular menses. Elevated prolactin on laboratory testing. R/O prolactinoma. Query prolactinoma.	include
11032	MR Sella WITH & WITHOUT Contrast	Bilateral galactorrhea and irregular menses. Elevated prolactin on laboratory testing. R/O prolactinoma. Query prolactinoma.	include
11033	MR Brain WITHOUT Contrast	HIGH SERUM PROLACTIN	include
11034	MR Sella WITHOUT Contrast	PITUITARY MICROADENOMA FOR FOLLOW UP DEPRESSED WITH ONGOING HEADACHE	exclude
11035	MR Sella WITH & WITHOUT Contrast	mild elevated prolactin	include
11036	MR Sella WITHOUT Contrast	HIGH PROLACTIN FOR MRI BRAIN ASAP TO RULE OUT ADENOMAS, PT HAS AMENORRHEA. RULE OUT ADENOMA BRAIN - LESION.	include
11037	MR Brain WITHOUT Contrast	SLE, auto-immune hepatitis. Persistant high prolactin. ? Pituitary adenoma?	include
11038	MR Sella WITH & WITHOUT Contrast	SLE, auto-immune hepatitis. Persistant high prolactin. ? Pituitary adenoma?	include
11039	MR Sella WITH & WITHOUT Contrast	History of pituitary macroadenoma	exclude
11040	MR Brain WITHOUT Contrast	L SIDED WEAKNESS AND PARASTHESIA. UNEXPLAINED BY PHYSICAL EXAM AND RECENT IMAGING ( CT HEAD) HIGH PROLACTIN AND DHEAS. KNOWN "BULKY" ADRENAL GLANDS	include
11041	MR Sella WITH & WITHOUT Contrast	History of pituitary tumor, stable prolactin but elevated.	exclude
11042	MR Brain WITHOUT Contrast	Chronic persistenly recurring headache over the past year. Associated dizziness, no nausea or vomitting or acute visual changes. Neurologic examination currently nonfocal. Consider a pituitary tumor vs other space occupying lesion...	include
11043	MR Sella WITH & WITHOUT Contrast	Hx of migraines, underwent multiple MRI while living in Australia Oct 2013 - noted to have ?low grade glioma of pituitary, advised MRI	exclude
11044	MR Sella WITHOUT Contrast	: HIGH PROLACTIN, 34.8, WEAKNESS AND FATIGUES. R/O PITUITARY ADENOMA.	include
11045	MR Brain WITHOUT Contrast	Headache with blurred vision and nausea prolactin level is slight highter than normal	include
11046	MR Sella WITHOUT Contrast	Headache with blurred vision and nausea prolactin level is slight highter than normal	include
11047	MR Sella WITH & WITHOUT Contrast	23 year old female with mild hyperprolactinemia. Is a pituitary lesion present?	include
11048	MR Sella WITHOUT Contrast	MACROPROLACTINOMA, CURRENTLY OFF THERAPY. MONITOR FOR TUMOR REGROWTH.	exclude
11049	MR Sella WITHOUT Contrast	INCREASED SIZE OF PITUITARY ADENOMA. MANAGED SURGICALLY. MRI FOR 3 MONTH POST-OP FOLLOW-UP.	exclude
11050	MR Sella WITH & WITHOUT Contrast	28 year old female G2P2 9 months post partum with pituitary macroadenoma. Last MRI May 2019 - stable. Follow up on size and appearance of pituitary tumor. Is her pituitary tumor grwoing?	exclude
11051	MR Sella WITHOUT Contrast	SIGNIFICANT GYNECOMASTIA. ON LAB +ELEVATED PROLACTIN. R/O PITUITARY ADENOMA.	include
11052	MR Sella WITH & WITHOUT Contrast	F/U of pituitary microadenoma. Patient on Dostinex.	exclude
11053	MR Sella WITH & WITHOUT Contrast	Unexplained hyperprolactinemia. Rule out large pituitary mass (low probablity)	include
11054	MR Sella WITHOUT Contrast	ELEVATED PROLACTIN x SEVERAL, IN MID 40's. NEW ONSET MIGRAINES WITH LEFT-SIDED BLURRY EYES SINCE 2017.	include
11055	MR Sella WITHOUT Contrast	: PROLACTIN LEVELS INCREASING AND VERY HIGH, 164.5. DOES SHE HAVE A PROLACTINOMA?	include
11056	MR Brain WITH & WITHOUT Contrast	**IV SEDATION** cluster headache, R/O Intracranial/pituitary lesion	include
11057	MR Sella WITHOUT Contrast	PERSISTENT ELVEATED PROLACTIN. NO VISION DISTURBANCE, NO HEADACHE. RULE OUT MICRO-PROLACTINOMA.	include
11058	MR Sella WITHOUT Contrast	KNOWN PROLACTINOMA CAUS OF RISING PROLACTIN	exclude
11059	MR Sella WITHOUT Contrast	ELEVATED PROLACTIN. 1 YR F/U	include
11060	MR Sella WITH & WITHOUT Contrast	Slight growth hormone increase after May 1, 2017 pituitary surgery for Acromegaly. Pituitary adenoma relapse?	exclude
11061	MR Sella WITH & WITHOUT Contrast	Elevated prolactin in woman with refractory symptoms of chronic insomnia, poor concentration, emotional lability and daily headaches, assumed to be post concussion (mild TBI early December 2017). No galactorrhea. Query symptomatic pituitary adenoma.	include
11062	MR Brain WITHOUT Contrast	52 YR. OLD LONG STANDING HYPOTHYROIDISM. LOW MORNING CORTISOL, 72. RAISED PROLACTIN. ? PITUITARY LESION	include
11063	MR Sella WITHOUT Contrast	PT HAS HYPERPROLACTINEMIA, GALACTORRHEA AND AUTISM. RULE OUT PITUITARY TUMOUR.	include
11064	MR Brain WITHOUT Contrast	PITUITARY FOSSA, AMENORRHEA, ELEVATED PROLACTIN LEVELS	include
11065	MR Sella WITHOUT Contrast	CHANGES IN HEADACHE PATTERN, INTENSITY, TYPICAL MIGRAINES, ASSOCIATED WITH VOMITING, HAS PITUITARY ADENOMA. TO RULE OUT ANY PATHOLOGY OR GROWING IN THE PITUITARY LESION.	exclude
11066	MR Sella WITHOUT Contrast	PITUITARY MICROADENOMA. FOLLOW-UP. QUERY CHANGE IN SIZE.	exclude
11067	MR Sella WITHOUT Contrast	R/O ADENOMA. HYPERPROLACTINEMIA, INFERTILITY.	include
11068	MR Sella WITHOUT Contrast	: INCREASED PROLACTIN. RULE OUT PROLACTINOMA.	include
11069	MR Sella WITHOUT Contrast	MILD HYPERPROLACTINEMIA R/O SELLA MASS	include
11070	MR Sella WITH & WITHOUT Contrast	Known prolactin-secreting pituitary microadenoma 0.6cm on MR Sella FMC April 21/2019. No on medical Rx with cabergoline x 9 months. Query any change in size of lesion in response to Rx.	exclude
11071	MR Sella WITH & WITHOUT Contrast	Known Prolactin - secreting Pituitary Adenoma on + off medication. ? interval size/characterize change from May.	exclude
11072	MR Brain WITHOUT Contrast	PITUITARY/BRAIN, RULE OUT PROLACTINOMA, ELEVATED PROLACTIN, GALACTHORRHEA. DIZZY INTERMIT	include
11073	MR Sella WITHOUT Contrast	ELEVATING PROLACTIN GALACTORHHEA RULE OUT PITUITARY MICROADENOMA ENLARGEMENT	include
11074	MR Sella WITH & WITHOUT Contrast	MR Sella- 58F with silent subtype 3 pituitary adenoma resected on December 11,2015. Please asses for baseline post surgical resection. Patient has an aggressive histology, therefore requires close clinical follow-up	exclude
11075	MR Sella WITH & WITHOUT Contrast	Elevated prolactin. Thyroiditis	include
11076	MR Sella WITHOUT Contrast	HYPERPROLACTINEMIA. ANY MICRO OR MACROADENOMA PRESENT?	include
11077	MR Sella WITHOUT Contrast	PERSISTENTLY ELEVATED PROLACTIN. ?PITUITARY ADENOMA. URGENT.	include
11078	MR Sella WITHOUT Contrast	EXCLUDE PROLACTINOMA, HYPERPROLACTINAEMIA WITH LT SIDED GALACTORRHEA ? ADENOMA	include
11079	MR Sella WITHOUT Contrast	: HYPERPROLACTINEMIA AND HEADACHES. RULE OUT MASS LESION IN HYPOTHALAMIC PITUITARY REGION. URGENT REQUEST	include
11080	MR Sella WITH & WITHOUT Contrast	Increased prolactin. Oligodendroglioma. Rule out prolactinoma.	include
11081	MR Sella WITHOUT Contrast	BULKY PITUITARY GLAND. ? IS THERE ANY CHANGE IN THE SIZE OF THE LESION	exclude
11082	MR Sella WITH & WITHOUT Contrast	hyperprolactinoma	include
11083	MR Sella WITH & WITHOUT Contrast	Persistent severe headaches, constantly changing eye vision, raised prolactin level at 36, CT head done in ED due to headache normal. ?prolactinoma.	include
11084	MR Sella WITH & WITHOUT Contrast	H/O INCREASED PROLACTIN, 3 MM ADENOMA IN PITUITARY	exclude
11085	MR Sella WITHOUT Contrast	PT C/O FROM GYNECOMASTIA, AND HIGH READING OF PROLOACTINE LEVEL EXCLUDING PROLACTINOMA?	include
11086	MR Sella WITHOUT Contrast	ELEVATED PROLACTIN. ? PITUITARY ADENOMA.	include
11087	MR Brain WITHOUT Contrast	frequent episodes of severe vertigo, _/nausea and vomiting, also hx significant fatigue, premature menopause, r/o brain occupying lesion, query pituitary adenoma/_	include
11088	MR Sella WITHOUT Contrast	INCREASE PROLACTIN 49. FRECKLE DYSFUNCTION. ?PROLACTINOMA	include
11089	MR Sella WITH & WITHOUT Contrast	She was told in Russia hat she has pituitary adenoma few yrs ago. It was diagnosed by head MRI. No follow MRI done for many years. Hx of chronic migraine headaches. no nipple drainage, no vision changes Confirm diagnosis of Pituitary adenoma	exclude
11090	MR Sella WITHOUT Contrast	QUERY PITUITARY PATHOLOGY CHRONIC ELEVATION OF PROLACTIN LEVELS	include
11091	MR Brain WITHOUT Contrast	bitemporal hemianopsia?? - rule out pituitary tumor	include
11092	MR Sella WITH & WITHOUT Contrast	Daily headaches with high prolactin levels. R/o pituitary tumor.	include
11093	MR Sella WITH & WITHOUT Contrast	52 yo male w/ macroprolactinoma taking Calogolin. Further reduction of tumor site?	exclude
11094	MR Sella WITH & WITHOUT Contrast	Hx of ongoing headaches with an associated visual blurring and amenorrhoea. Elevated prolactin level. R/O Pituitary adenoma	include
11095	MR Sella WITHOUT Contrast	CLIMBING SERUM PROLACTIN LEVELS. INITIAL COMPLAINT IS MILD POSITIONAL VERTIGO AND IRREGULAR MENSES. ALSO DEVELOPED MILD HYPOTHYROIDISM BUT CORRECTION WITH SYNTHROID DID NOT REDUCE PROLACTIN. NO OTHER PROLACTIN RAISING MEDS, NO OCP'S. DENIES HEADACHES, VISUAL FIELD DEFECTS, ETC. LOOK FOR PITUITARY ADENOMA.	include
11096	MR Sella WITHOUT Contrast	ELEVATED PROLACTIN, OTHERWISE ASYMPTOMATIC.	include
11097	MR Sella WITH & WITHOUT Contrast	hyperprolactinemia, query pituitary mass	include
11098	MR Sella WITHOUT Contrast	: Pituitary adenoma	include
11099	MR Sella WITHOUT Contrast	: ELEVATED PROLACTINOMA, +HEADACHES	include
11100	MR Sella WITHOUT Contrast	HYPERPROLACTINAMIA ASSOCIATED WITH SEXUAL DYSFUNCTION PITUITARY PATHOLOGY ?	include
11101	MR Sella WITH & WITHOUT Contrast	unexplained hyperprolactinemia, query mass	include
11102	MR Brain WITHOUT Contrast	HX.OF ELEVATED PROLACTIN AND INFERTILITY. RULE OUT PROLACTIN	include
11103	MR Sella WITHOUT Contrast	POST-OP STUDY PITUITARY TUMOR.	exclude
11104	MR Sella WITHOUT Contrast	HYPOGONADISM WITH ELEVATED PROLACTIN LEVEL. ? PITUITARY TUMOR	include
11105	MR Sella WITH & WITHOUT Contrast	elevated prolactin and infertility, rule out prolactinoma, was mildly elevated 27, 231, now higher undergoing fertility work-up	include
11106	MR Sella WITHOUT Contrast	: HISTORY OF INFERTILITY, HIGH PROLACTIN LEVELS. RULE OUT HYPERPROLACTINOMA.	include
11107	MR Sella WITHOUT Contrast	HYPERPROLACTINEMIA	include
11108	MR Sella WITHOUT Contrast	HYPERPROLACTINEMIA IS THERE ANY PITUITARY LESION?	include
11109	MR Sella WITHOUT Contrast	A 35 YEAR OLD PATIENT WITH IRREGULAR PERIODS. SERUM PROLACTIN LEVEL IS 45. THE PATIENT HAS A DENTAL METALLIC IMPLANT IN HER GUM. TO R/O PITUITARY ADENOMAS.	include
11110	MR Sella WITHOUT Contrast	ELEVATED PROLACTIN. R/O PROLACTINOMA. ?PROLACTINOMA AND NEED FOR TREATMENT	include
11111	MR Sella WITH & WITHOUT Contrast	hyperprolactinemia, 2014 MRI showed left side pituitary slightly more prominent. Patient on cabergoline. Any change in pituitary since 2014.	exclude
11112	MR Sella WITHOUT Contrast	HYPERPROLACTINEMIA BILATERAL SHOULDER PAIN FOR MONTHS. RETRSCTORY TO PHYSIO. XRAY NORMAL. HYPERPROLACTINEMIA	include
11113	MR Sella WITH & WITHOUT Contrast	42 yo female w/ elevated prolactin levels.R/O prolactinoma	include
11114	MR Sella WITH & WITHOUT Contrast	increasing prolactin and thyroid dysfunction. ? pit. tumor	include
11115	MR Sella WITHOUT Contrast	PITUTARY ADENOMA, HIGH PROLACTIN AND GLACCTORRHEA. ?PITUTARY ADENOMA	include
11116	MR Brain WITH & WITHOUT Contrast	high prolactin level, galactorrhea. ? pituitary adenoma	include
11117	MR Sella WITH & WITHOUT Contrast	Hx of pituitary microadenoma. New onset severe headache x 1 week. Prolactin increase	exclude
11118	MR Sella WITH & WITHOUT Contrast	Has elevated prolactin with serum level of 102 on repeat testing. Has irregular periods with prolonged duration between each period. No headache. No visual field deficit on clinical exam. Query evidence of mass lesion	include
11119	MR Sella WITH & WITHOUT Contrast	Known macroadenoma, prolactin has come down dramatically on cabergoline. ? macroprolactinoma ? interval change in size	exclude
11120	MR Sella WITHOUT Contrast	ELEVATION IN SERUM PROLACTIN. ANY LESION CAUSING?	include
11121	MR Sella WITHOUT Contrast	: AUB, HIGH PROLACTIN DETECTED IN DECEMBER 2020, IS INCREASING	include
11122	MR Sella WITH & WITHOUT Contrast	significant new hypogonadism with testosterone 3.6 and high prolactin 94. Strong suspicion for pituitary mass: ? microadenoma secreting prolactin vs large non-functioning mass that may encroach optic apparatus. Semi-urgent within 2 monts	include
11123	MR Sella WITH & WITHOUT Contrast	Elevated prolactin - R/o prolactinoma. R/o mass (intracranial).	include
11124	MR Sella WITHOUT Contrast	ELEVATED PROLACTIN LEVELS. ? PITUITARY ADENOMA	include
11125	MR Sella WITH & WITHOUT Contrast	40yo female elevated prolactin, amenorrhea and headache, history of hyperprolactinemia and infertility 2005 and treated with Dostinex. Reportedly neg MRI 2005 in Ontario, but unable to locate. Please rule out pituitary adenoma	include
11126	MR Sella WITH & WITHOUT Contrast	follow up on prolactin secreting tumor on pituitary gland, previous MRi done Ontario very long time ago	exclude
11127	MR Sella WITH & WITHOUT Contrast	History of microadenoma. Now has increasing prolactin and episodes of presyncope. BP is chronically low. Growing pituitary microadenoma.	exclude
11128	MR Sella WITH & WITHOUT Contrast	Hyperprolactinemia	include
11129	MR Sella WITH & WITHOUT Contrast	Elevated prolactin levels. R/o hyperprolactinemia.	include
11130	MR Sella WITH & WITHOUT Contrast	Semi urgent elevated prolactin and primary infertility. 40 years old and attempting to conceive. Endocrinology recommended MRI. Rule out prolactinoma.	include
11131	MR Sella WITHOUT Contrast	INCREASED PROLACTIN LEVELS. AMENORRHEA. ?MICROADENOMA PITUITARY ?PITUITARY FOSSA	include
11132	MR Sella WITH & WITHOUT Contrast	Elevated prolactin level (49) in the setting of headaches also chronic narcotics due to chronic pain. R/o pituitary tumor	include
11133	MR Sella WITHOUT Contrast	PITUITARY LESION WITH CYSTIC COMPONENT. PRESUMED PROLACTINOMA BASED ON BIOCHEMISTRY AND CLINICAL FEATURES. FOLLOW UP IN 1 YEAR ASSESS SIZE AND MORPHOLOGY OF LESION	exclude
11134	MR Sella WITHOUT Contrast	HX OF HYPERPROLACTINEMIA CURRENTLY TREATED, ANY EVIDENCE OF ABNORMAL PITUITARY GROWTH. ANY EVIDENCE OF ABNORMAL PITUITARY GROWTH	exclude
11135	MR Sella WITHOUT Contrast	INCREASED PROLACTIN, INTERMITTENT LOSS OF PERIPHERAL VISION. R/O PITUITARY ADENOMA	include
11136	MR Sella WITH & WITHOUT Contrast	Prolactin persistenlt elevated at 50.	include
11137	MR Sella WITH & WITHOUT Contrast	(1) 28 yo female, hx largely untreated bipolar I disorder and polysubstance use disorder. elevated prolactin 44, and history of levels ranging from normal to mod elevated. does not correlate with medication side effects.	include
11138	MR Sella WITHOUT Contrast	: transwoman on estrogen with hyperprolactinemia	include
11139	MR Sella WITH & WITHOUT Contrast	elevated prolactin, ??. ? prolactemia	include
11140	MR Sella WITH & WITHOUT Contrast	Mastalgia, elevated prolactin++. ? pituitary adenoma ? lesion	include
11141	MR Sella WITHOUT Contrast	MILDLY ELEVATED PROLACTIN LEVELS. INTERMITTENT HEADACHES. INCREASING IN FREQUENCY. NO DIPLOPIA. R/O PITUITARY ADENOMA.	include
11142	MR Sella WITH & WITHOUT Contrast	Elevated prolactin levels x 2, query prolactinoma, query microadenoma	include
11143	MR Sella WITH & WITHOUT Contrast	Infertility, galactorrhoea, recent vision changes, prolactin elevated at 99 (22nd Feb 2013)	include
11144	MR Sella WITH & WITHOUT Contrast	Recent CT Canmore with 3mm hypodensity in pituitary gland. Cyst or adenoma?	exclude
11145	MR Sella WITHOUT Contrast	: MILDLY ELEVATED PROLACTIN ON REPEAT WITH INFERTILITY. RULE OUT PITUITARY LESION.	include
11146	MR Sella WITH & WITHOUT Contrast	Pituitary gland. High prolactin NYD. R/o pit adenoma.	include
11147	MR Sella WITH & WITHOUT Contrast	Oct 2019. History of macroprolactinoma, 24 mm max. Now on cabergoline. Any change in size of known adenoma	exclude
11148	MR Sella WITHOUT Contrast	HISTORY OF MICROADENOMA ON MRI (INSIGHT JANUARY 22, 2013--STATES, "BORDERLINE, ON RIGHT"). FILMS NOT ON NETCARE. PERSISTENT HYPERPROLACTINOMA AND GALACTORRHEA. IS THERE ANY EVIDENCE OF AN ADENOMA AND IS THERE ANY CHANGE? CAN YOU COMPARE WITH INSIGHT FILMS?	exclude
11149	MR Sella WITH & WITHOUT Contrast	Probable microprolactinoma. Is there a pituitary lesion?	include
11150	MR Sella WITH & WITHOUT Contrast	F/U for pituitary microadenoma.	exclude
11151	MR Sella WITH & WITHOUT Contrast	**GA Sedation** Elevated prolactin. ? Pituitary adenoma.	include
11152	MR Brain WITH & WITHOUT Contrast	(2) 48 yo F immunosuppressed with acute on chronic HA, worsened by Valsalva. Hx galactorrhea, worsening. Query vasculitis, pituitary adenoma.	include
11153	MR Sella WITH & WITHOUT Contrast	27 M OLIGOMENORRHEA AND INCREASED PROLACTIN. R/O PROLACTINOMA.	include
11154	MR Sella WITHOUT Contrast	INFERTILITY, WT GAIN, INCREASED PROLACTIN. ?PITUITARY ADENOMA.	include
11155	MR Sella WITHOUT Contrast	FOLLOW UP PITUITARY EDENOMA-HEREDITARY ANGIODEMA-	exclude
11156	MR Brain WITHOUT Contrast	ELEVATED, PRL 31.8 FROM 24.4 (MAR 6, 2020), RIGHT HAND TREMORS, FRONTAL HEADACHE, BLURRED VISION PITUITARY TUMOR	include
11157	MR Sella WITH & WITHOUT Contrast	37yo male with EH/A. ? small prolactinoma vs macro adenoma w/ stalk effect worse H/A for last week	include
11158	MR Sella WITH & WITHOUT Contrast	prolactinoma. treated in USA and coloumbia. never investigated here on dostinex presently but levels high. Endocrinolgist suggests get MRI here as she is living here now and we need baseline. size of prolactinoma	exclude
11159	MR Sella WITH & WITHOUT Contrast	mestastatic breast Ca - Liver + brain , Reassess Pituitary lesion	exclude
11160	MR Sella WITHOUT Contrast	FERTILITY ISSUES FOR THE LAST 2 YEARS. LAB RESULTS SHOWED HIGH PROLACTIN LEVEL. REGULAR MENSTRUAL PERIODS. HISTORY OF PELVIC INFLAMMATORY DISEASE.	include
11161	MR Sella WITHOUT Contrast	GYNECOMASTIA, HIGH PROLACTIN AT 30. TO EXCLUDE MICROADENOMA	include
11162	MR Sella WITHOUT Contrast	HYPERPROLINEMIA LIKELY SECONDARY TO MEDICATION (ANTIPSYCHOTIC). HOWEVER, PATIENT C/O VISUAL DEFECT WITH BLIND SPOT. IS THERE ANY EVIDENCE OF PITUITARY ADENOMA?	include
11163	MR Sella WITH & WITHOUT Contrast	Hyperprolactinoma with nipple discharge. ? cause. Rule out pituitary adenoma.	include
11164	MR Sella WITHOUT Contrast	ELEVATED PROLACTIN LEVELS WITH CHRONIC HEADACHES AND HAVING PRIMARY STERILITY. TO R/O PROLACTINOMA.	include
11165	MR Sella WITH & WITHOUT Contrast	Raised prolactin level...cause (Rule out adenoma)	include
11166	MR Sella WITHOUT Contrast	PRIMARY INFERTILITY. ONE READING OF ELEVATED PROLACTIN. ?CAUSE FOR HYPERPROLACTINOMA	include
11167	MR Sella WITH & WITHOUT Contrast	pituitary. hyperprolactinia	include
11168	MR Sella WITHOUT Contrast	INCREASED PROLACTIN 32.0 ug/L. CHECK BRAIN.	include
11169	MR Sella WITH & WITHOUT Contrast	Persistantly high prolactin, R/O pitituary adenoma	include
11170	MR Brain WITHOUT Contrast	hyperprolactinemia with new headaches	include
11171	MR Sella WITH & WITHOUT Contrast	- Elevatedc Prolactin ,Fhx of Pituitary gland tumor .Assess for possible prolactinoma ?	include
11172	MR Sella WITHOUT Contrast	WITH PITUITARY VIEWS-Admit DX:BIPOLAR DISORDER	include
11173	MR Sella WITHOUT Contrast	: HIGH PROLACTIN AND HEADACHES	include
11174	MR Sella WITHOUT Contrast	HYPERPROLACTINEMIA. R/O NON-FUNCTIONING ADENOMA.	include
11175	MR Sella WITHOUT Contrast	27 YO F WITH ELEVATED HIGH SERUM PROLACTIN. R/O PITUITARY ADENOMAS. R/O PITUITARY ADENOMA.	include
11176	MR Sella WITHOUT Contrast	41 Y.O FEMALE WITH A MIRCOPROLACTINOMA REQUIRES FOLLOW UP MRI LAST MRI WAS IN OCT 2007 PROLACTIN 76.9	exclude
11177	MR Brain WITHOUT Contrast	HIGH PROLACTIN, DIZZINESS R/O PITUITARY ADENOMA	include
11178	MR Sella WITH & WITHOUT Contrast	father has MEN-1 syndrome and past pituitary adenoma requiring surgery, patient has had a persistent mild elevation in serum prolactin and mild elevation in IGF-1, please evaluate for any oituitary masses, patient has 50% change of having MEN-1 syndrome	exclude
11179	MR Sella WITH & WITHOUT Contrast	Prolactinoma , on treatment with cabergoline since 2017. Please book for summer 2020, will be 2 years after prolactin levels normalized. Change to prolactinoma size	exclude
11180	MR Sella WITHOUT Contrast	RECURRENT MODERATE HEADACHE WITH MILD DIZZINESS FOR A WHILE, NO NAUSEA OR VOMITING, NO BLURRED VISION. SHE HAS HIGH PROLACTIN, CLINICALLY: CNS EXAM UNREMARKABLE, VITAL SIGNS NORMAL. RULE OUT ICL, PITUITARY ADENOMA.	include
11181	MR Sella WITHOUT Contrast	: ?PITUITARY ADENOMA	include
11182	MR Brain WITHOUT Contrast	31 yo with elevated prolactin nyd	include
11183	MR Sella WITH & WITHOUT Contrast	F/U known pituitary lesion; continue surveillance	exclude
11184	MR Sella WITHOUT Contrast	39 FEMALE WITH BREAST ENGORGEMENT. INCREASE PROLACTIN.	include
11185	MR Sella WITHOUT Contrast	BREAST LACTATION, MILK DISCHARGE FOR MONTHS. WILL RULE OUT PITUITARY ADENOMA.	include
11186	MR Sella WITHOUT Contrast	43 YO M WITH RESISTANT HYPOTHYROIDISM, DIPLOPIA, ? THYROID EYE DISEASE, UNEXPLAINED FEVERS. HAS SIGNIFICANT LEFT EYE PROPTOSIS AND INCREASING HEADACHE. ? PITUITARY ADENOMA ? MASS EFFECT ON OPTIC CHIASM/NERVE CAUSING PROPTOSIS	include
11187	MR Sella WITHOUT Contrast	HYPERPROLACTINE, MIA HX OF PITUITARY ADENOMA IN DOMINICAN REPUBLIC, INCREASING HEADACHE	exclude
11188	MR Sella WITHOUT Contrast	: CHRONIC RECURRENT HEADACHE. IRREGULAR MENSES. HYPERPROLACTINEMIA	include
11189	MR Sella WITH & WITHOUT Contrast	ELEVATED PROLACTIN TO 63 UNABLE TO CONCEIVE	include
11190	MR Sella WITH & WITHOUT Contrast	Known pituitary adenoma. On treatment with Bromocriptine. ? Decrease in size of adenoma	exclude
11191	MR Brain WITHOUT Contrast	PROLACTIN = 43 HEADACHES, DIZZINESS RULE OUT PITUITARY ADENOMA	include
11192	MR Sella WITHOUT Contrast	PITUITARY TUMOR THAT HAD ENLARGED ON MRI DONE DECEMBER, 2015. BACK ON TREATMENT WITH CABERGOLINE 0.25 mg WEEKLY AND NOW NORMAL PROLACTIN. HAS THE TUMOR DECREASED IN SIZE?	exclude
11193	MR Sella WITH & WITHOUT Contrast	Probable prolactinoma +/- co-secreting growth hormone. Is there a sella mass?	include
11194	MR Sella WITHOUT Contrast	AMMENORRHEA AND INCREASED PROLOCTIN TO R/O A PITUITARY ADENOMA.	include
11195	MR Sella WITHOUT Contrast	: Pituitary/endocrine dysfunction	include
11196	MR Sella WITHOUT Contrast	ELEVATED PROLACTIN X 2 IS THERE MICROADENOMA OF THE PITUITARY?	include
11197	MR Sella WITHOUT Contrast	PITUITARY MACROADENOMA. MANAGE WITH SURGERY . MRI FOR 3 MO POST OP REVIEW. SUCCESSFUL SX.	exclude
11198	MR Sella WITH & WITHOUT Contrast	elevated PRL. R/O Prolactinoma	include
11199	MR Sella WITHOUT Contrast	29 F WITH MICROPROLACTINOMA ON DOSTINEX SINCE 2010 MRI SELLA FEB 2010- 5X4X7 MM LEFT MICROADENOMA MRI SELLA DEC 2013- TINY RESIDULA T2 HYPERINTENSITY F/U PITUITARY ADENOMA	exclude
11200	MR Sella WITH & WITHOUT Contrast	35-yr-old F with amenorrhea for 9 months post breast feeding and elevated prolactin. No visual field changes. ? Adenoma.	include
11201	MR Sella WITH & WITHOUT Contrast	Probable prolactinoma, rev. (?) diagnostic previous MRI	include
11202	MR Sella WITHOUT Contrast	PROLACTIN 55.5 ANY ADENOMA	include
11203	MR Sella WITHOUT Contrast	: Pituitary adenoma: Known macroprolactinoma--biochemically improved on bromocriptine, R/A mass	exclude
11204	MR Sella WITHOUT Contrast	SYMPTOMATIC MILD HYPERPROLACTINEMIA ?? R/O NON FUNCTIONING ADENOMA ??	include
11205	MR Sella WITHOUT Contrast	RULE OUT PITUITARY ADENOMA OR PROLACTINOMA. PATHOLOGICAL CAUSE FOR ELEVATED PROLACTIN	include
11206	MR Sella WITH & WITHOUT Contrast	Follow up 7mm prolactinoma, now on dopamine agonist therapy. ?Tumour shrinkage	exclude
11207	MR Sella WITHOUT Contrast	PITUITARY ADENOMA	include
11208	MR Sella WITH & WITHOUT Contrast	hyperprolactinemia	include
11209	MR Sella WITHOUT Contrast	HYPERPROLACTINEMIA. QUERY ANY CHANGE.	exclude
11210	MR Sella WITHOUT Contrast	GYNECOMASTIA, ELEVATED PROLACTIN, TSH, LOW TESTOSTERONE. PHOTOPHOBIA, PSYCHOSIS. FHx EPILEPSY. R/O PITUITARY ADENOMA.	include
11211	MR Sella WITH & WITHOUT Contrast	HA, BLURRED VISION ALN BLEEDING LOW TESTOSTERONE INCREASED PROLACTIN	include
11212	MR Sella WITHOUT Contrast	ELEVATED PROLACTIN SINCE OCTOBER, 2018. PROGRESSIVELY INCREASING. NO GALACTORRHEA, BREAST ENLARGEMENT, VISUAL PROBLEMS. Hx OF MIGRAINE HEADACHE WITH AURA. PERIODS ARE REGULAR WITH HEAVIER FLOW. TSH NORMAL, OTHER HORMONES TESTED ARE NORMAL. ?PITUITARY ADENOMA	include
11213	MR Sella WITHOUT Contrast	THROBBING HEADACHES AND VERTIGO HX OF ELEVATED PROLACTIN R/O INNER EAR PATHOLOGY AND PROLACTINOMA	include
11214	MR Sella WITH & WITHOUT Contrast	Persisting increased prolactin levels and primary infertility, concern for pituitary adenoma/tumo	include
11215	MR Sella WITH & WITHOUT Contrast	3-6 month follow up (baseline scan was Feb 2018) of 1.4 cm pituitary adenoma in close proximity to optic chiasm. Query has there been an adverse change.	exclude
11216	MR Brain WITHOUT Contrast	PITUITARY GLAND, PROLACTIN LEVEL ELEVATED. ? PITUITARY ADENOMA	include
11217	MR Sella WITH & WITHOUT Contrast	49 yo female with known microprolactinoma since 2008. Still increased PRL & Amenorrhea + new headaches - Please assess radiological stability.	exclude
11218	MR Sella WITHOUT Contrast	: CHRONIC HEADACHES, VISION PROBLEMS. PROLACTIN ELEVATED	include
11219	MR Brain WITHOUT Contrast	HIGH PROLACTIN AND GALACTORRHEA	include
11220	MR Sella WITH & WITHOUT Contrast	Raised prolactin, blurry vision, irregular periords. R/O microadenoma	include
11221	MR Sella WITH & WITHOUT Contrast	*admitted for syncope - 2 years hx. pituitary adenoma seen on CT head - please characterize better	exclude
11222	MR Sella WITHOUT Contrast	ELEVATED PROLACTIN CHECK FOR PROLACTINOMA	include
11223	MR Sella WITH & WITHOUT Contrast	Hyperprolactinemia, galactorrhea. ?Pituitary adenoma	include
11224	MR Sella WITHOUT Contrast	ELEVATED PROLACTIN. R/O PROLACTINOMA.	include
11225	MR Sella WITHOUT Contrast	INCREASED PROLACTIN LEVELS OF 57.8 & 69.4.	include
11226	MR Sella WITH & WITHOUT Contrast	elevated prolactin level, headaches, milk discharge, query pituitary adenoma	include
11227	MR Sella WITHOUT Contrast	SPEECH DIFFICULTY, SLURRING WORDS, UNEXPLAINED GASTRIC MOTILITY PROBLEM, INCREASED PROLACTIN. QUERY BRAIN STEM PATHOLOGY/PITUITARY TUMOR.	include
11228	MR Sella WITH & WITHOUT Contrast	?. Elevated prolactin levels. R/O prolactinoma.	include
11229	MR Sella WITH & WITHOUT Contrast	headaches and elevated prolactin level, r/o pit adenoma	include
11230	MR Sella WITH & WITHOUT Contrast	Mild elevation in prolactin - persistent with irregular menstrual cycle. No mass symptoms or other pituitary hrmone abnormalities. Query pituitary adenoma or pituitary stalk deviation?	include
11231	MR Sella WITH & WITHOUT Contrast	F/u MRI to check the size of the pituitary microadenoma and where it is increasing in size as her prolactin in mildly elevated. ?Increase in size of pituitary adenoma	exclude
11232	MR Sella WITH & WITHOUT Contrast	Sella turcica. Pituitary microadenoma? Prolactin 96	include
11233	MR Sella WITH & WITHOUT Contrast	r/o prolactinoma. *Head* elevated prolctin in the past to 45daily headaches for the past month still lactating at times.	include
11234	MR Sella WITHOUT Contrast	SLIGHT ELEVATION OF PROLACTIN. FREQUENT HEADACHES. IS THERE ANY/OR PITUITARY ABNORMALITY? "FAST"	include
11235	MR Sella WITHOUT Contrast	AMENORRHEA AND HIGH PROLACTIN LEVELS NOT RESPONDING TO MEDICATION	include
11236	MR Sella WITHOUT Contrast	OLIGOMENORRHEA. INFERTILITY. ELEVATED PROLACTIN (NOT DRUG INDUCED). R/O MICROADENOMA.	include
11237	MR Sella WITHOUT Contrast	GIANT PITUITARY ADENOMA. VISUAL PROBLEMS. MANAGED SURGICALLY. MRI FOR 6 MONTH REVIEW & EVALUATION. QUERY TUMOR EXCISED.	exclude
11238	MR Sella WITH & WITHOUT Contrast	20 year old female with a finding of high prolactin. She has headache, blurry vision for years. Please rule out pituitary adenoma. Or any other abnormalities. Rule out pituitary adenoma.	include
11239	MR Sella WITH & WITHOUT Contrast	History of microprolactinoma with visual field impairment bilaterally impending vision loss. (3.7cm mass centered within sella). Recent start of cabergoline and subsequent normalization of prolactib. Still c/o headaches nausea dizziness.. CONT	exclude
11240	MR Sella WITH & WITHOUT Contrast	Increased prolactin RO pituitary tumor	include
11241	MR Sella WITH & WITHOUT Contrast	r/o prolactinoma	include
11242	MR Sella WITHOUT Contrast	Pituitary adenoma; PRL and GH co-secreting pituitary macroadenoma. On Cabergoline. Assess re: further change in tumor size.	exclude
11243	MR Sella WITHOUT Contrast	PROLACTIN INCREASED 39.2, 9.9 JULY 2011. RULE OUT PITUITARY ADENOMA.	include
11244	MR Sella WITH & WITHOUT Contrast	Ongoing nausea + vomiting intermittently for 6 weeks. Wt loss of 20 lbs in 6 weeks. Increased prolactin level in recent blood work and some dub	include
11245	MR Sella WITH & WITHOUT Contrast	Follow up macroprolactinoma, on medical therapy since October 2018. Query Tumour shrink.	exclude
11246	MR Brain WITH & WITHOUT Contrast	worsening rt sided headaches no weakness of limbs - ? pituitary adenoma	include
11247	MR Sella WITH & WITHOUT Contrast	Sella. Hyperprolactinemia. Pituitary union.	include
11248	MR Sella WITH & WITHOUT Contrast	Has elevated prolactin levels, please rule out prolactinoma	include
11249	MR Sella WITHOUT Contrast	HYPERPROLACTINEMIA AND HYPOGONADISM, ON RISPERIDONE R/O CONCOMITANT PITUITARY TUMOR	include
11250	MR Sella WITHOUT Contrast	27 FEMALE WITH MICROPROLACTINOMA NOTED IN OCT 2013 ON RISPERIDONE THERAPY PLEASE REASSESS GROWTH PROLACTIN LEVEL HAS INCREASED TO 220 IS THERE ANY INCREASE IN SIZE?	exclude
11251	MR Sella WITH & WITHOUT Contrast	38 year old female. Elevated prolactin. Worsening headaches over past 6 months-1 year. Waking up night with headaches. Query pituitary adenoma?	include
11252	MR Sella WITHOUT Contrast	26 YO F WITH AMENORRHEA X 10 MONTHS. ELEVATED PROLACTIN LVL AT 41.7ug/L. NO HEADACHES OR VISUAL CHANGES AT THIS TIMEL NO PERIPHERAL FIELD DEFICITS. PLEASE ASSESS FOR PROLACTINOMA	include
11253	MR Sella WITHOUT Contrast	Lesion in pituitary. Lesion needs follow up.	exclude
11254	MR Sella WITHOUT Contrast	ELEVATED PROLACTIN ON RX ---? MICROADENOMA D+L X 3. LATENT SYPHILIS + FIBROIDS + FE DEFICIENCY DOES SHE HAVE A PROLACTINOMA	include
11255	MR Sella WITHOUT Contrast	PITUITARY ADENOMA 2006 TREATED WITH CABERGOLINE PROLACTIN 3/2015 24.8 HOWEVER NOTED FINE TREMOR IN BOTH HANDS ON MOVEMENTS ONLY PT SUBJECTIVELY FEELS TREMOR IS ALSO AFFECTING HER LOWER ,LIMBS ?NEUROLOGICAL INIVOLVEMENT OTHER THAN PITUITARY	exclude
11256	MR Sella WITH & WITHOUT Contrast	? Prolactinoma/Prolactin high. R/O SOL.	include
11257	MR Brain WITHOUT Contrast	PROLACTINA INFERTILE	include
11258	MR Sella WITHOUT Contrast	ELEVATED PROLACTIN - PLEASE ASSESS FOR PROLACTINOMA	include
11259	MR Sella WITH & WITHOUT Contrast	Has elevated prolactin. Mild decrease in testosterone, decreased libido wiht mild elevation of prolactin	include
11260	MR Sella WITHOUT Contrast	POSTOPERATIVE FOLLOW-UP STUDY FOLLOWING TRANSSPHENOIDAL RESECTION FOR NULL CELL PITUITARY ADENOMA ON NOV 6/17 CONTINUED VISUAL LOSS ANY RESIDUAL?	exclude
11261	MR Sella WITH & WITHOUT Contrast	Has persistent high prolactin levels. Rule out prolactinoma.	include
11262	MR Sella WITH & WITHOUT Contrast	Elevated prolactin with new onset of daily headaches. Rule out central cause, rule out pituitary adenoma. ? Central cause for elevated prolactin	include
11263	MR Sella WITH & WITHOUT Contrast	Pt has known pituitary gland cystic lesions need a follow up. ??? assess the pituitary gland.	exclude
11264	MR Sella WITH & WITHOUT Contrast	Hx of elevated prolactin was 31 inc to 71 pt with hx of schizophrenia on clozapine, invesa and ability, Screen for prolatinoma vs meds induced	include
11265	MR Brain WITHOUT Contrast	infertility increased prolactin	include
11266	MR Sella WITHOUT Contrast	: Pituitary adenoma: macroprolactinoma, baseline MRI was Dec 2018 UAH, On medical therapy with dostinex, requires follow up MRI	exclude
11267	MR Brain WITH & WITHOUT Contrast	Persistent elecated prolactin. Please pituitary for potential abnormality/mass. Pituitary mass?	include
11268	MR Sella WITH & WITHOUT Contrast	**Call Back** Persistent elecated prolactin. Please pituitary for potential abnormality/mass. Pituitary mass?	include
11269	MR Sella WITHOUT Contrast	RECENT NIPPLE DISCHARGE, ELEVTAED PROLACTIN LEVERL 30. R/O PITUITARY TUMOR VS SIDE AFFECT OF OLANZEPINE	include
11270	MR Sella WITH & WITHOUT Contrast	Recurrence of hyperprolactinemia, off medication last 1 yr, with new symptoms of decreased libido, no visual abn's, prolactin was elevated	exclude
11271	MR Sella WITH & WITHOUT Contrast	Hypothalamic Hypogonadium. ? Pituitary/hypothalamic abnormality	include
11272	MR Sella WITHOUT Contrast	PRIOR PROLACTINOMA ? RECURRENCE	exclude
11273	MR Sella WITHOUT Contrast	: MODERATE-TO-SEVERE HEADACHE, BLURRED VISION, DIZZINESS AND WEAKNESS, INCREASE PROLACTIN. QUERY PITUITARY GLAND ADENOMA. TO RULE OUT ICL.	include
11274	MR IAC WITHOUT Contrast (incl. Brain Imaging)	Recurrent headaches for 2 years. Also BPV and migraine pattern, Mother has pituitary 1.2 cm ademoma	include
11275	MR Sella WITHOUT Contrast	MICROADENOMA. ELEVATED PROLACTIN	include
11276	MR Sella WITH & WITHOUT Contrast	hyperprolactinemia	include
11277	MR Sella WITH & WITHOUT Contrast	increasing prolactin, thyroid studies Ab. ? prolactinoma	include
11278	MR Sella WITH & WITHOUT Contrast	Prolactinoma, PRLoma regressed by history on 2010 MRI, Prolactin has risen now >100 any return lesion	exclude
11279	MR Brain WITHOUT Contrast	PROLACTIN LEVEL 51. ??? PROLACTINOMA ???	include
11280	MR Sella WITH & WITHOUT Contrast	Hyperprolactinema. ? Sella mass.	include
11281	MR Sella WITH & WITHOUT Contrast	Prolectinoma history. Prolactinoma. Pls assess for tumor features/stability.	exclude
11282	MR Sella WITH & WITHOUT Contrast	*37 y/o male with Hyper-prolactinemia. Please view the Sella Turcica to rule out adenoma.	include
11283	MR Sella WITHOUT Contrast	SEVERE HEADACHE, HIGH PROLACTIN. ? PITUITARY ADENOMA.	include
11284	MR Sella WITHOUT Contrast	: F/U PROLACTINOMA	exclude
11285	MR Sella WITHOUT Contrast	MONITORING OF SELLA LESION IN CONTEXT OF HIGH PROLACTIN. WANT TO ENSURE LESION IS STABLE.	exclude
11286	MR Sella WITH & WITHOUT Contrast	MRI of pituitary FU on pituitary lesion see 2012. ? Further growth	exclude
11287	MR Sella WITH & WITHOUT Contrast	Elevated prolactin X 2.Hyperprolactinemia	include
11288	MR Sella WITH & WITHOUT Contrast	Hyperprolactinemia ?	include
11289	MR Sella WITH & WITHOUT Contrast	*prolactin 125ug/L on risperidone 2mg nightly. No visual field defect. R/O pituitary microadenoma.	include
11290	MR Sella WITH & WITHOUT Contrast	20yo F G0P0 with irregular menses and elevated prolactin (54)- asymptomatic. Rule out pituitary adenoma.	include
11291	MR Sella WITH & WITHOUT Contrast	prolactin ?, r/o pit adenoma	include
11292	MR Sella WITHOUT Contrast	HYPOOVULATION, ELEVATED PROLACTIN ~ 80, RECURRENT HEADACHES ? PITUITARY ADENOMA	include
11293	MR Sella WITH & WITHOUT Contrast	Raised prolactin, headache at times, galactorrhea. Microadenoma pituitary	include
11294	MR Sella WITH & WITHOUT Contrast	Hyperprolactinemia ? pituitary edenoma. Trial of bromocriptine	include
11295	MR Sella WITHOUT Contrast	HYPOPITUITARY ? CAUSE CENTRAL HYPOADENOMATISM ? PITUITARY / SELLA MASS	include
11296	MR Sella WITH & WITHOUT Contrast	Elevated prolactin levels with associated abnormal breast lactation symptoms. ?Prolactinoma	include
11297	MR Sella WITH & WITHOUT Contrast	28yo F with hyperprolactinemia (previously normal in 2012) No mass symptoms, ?Pituitary adenoma	include
11298	MR Sella WITHOUT Contrast	MACROPROLACTINOMA INITIALLY DIAGNOSED IN ONTARIO IN 2014 OR 2015. REPORTED BASELINE DIMENSIONS 25 x 17 mm. ON REPEAT MR SELLA IN ONTARIO ABOUT ONE YEAR AGO, ADENOMA NO LONGER VISUALIZED. PLEASE RE-EVALUATE FOR POSSIBLE RESIDUAL LESION.	exclude
11299	MR Sella WITH & WITHOUT Contrast	Persistent mild hyper-prolactinemia. Prolactinoma?	include
11300	MR Sella WITH & WITHOUT Contrast	Daily headaches, bilateral retro-orbital, history of elevated prolactin	include
11301	MR Sella WITH & WITHOUT Contrast	Elevated prolactin	include
11302	MR Sella WITH & WITHOUT Contrast	Oligomenorrhea, increased prolactin. ? Pituitary adenoma.	include
11303	MR Sella WITH & WITHOUT Contrast	Known pituitary microadenoma - 3.1 x 5.7 cm as of 2011. Increased prolactin. Assess size of adenoma. Has it increased?	exclude
11304	MR Sella WITHOUT Contrast	AMENORRHEA PROLACTIN 85.8 INCREASE	include
11305	MR Sella WITHOUT Contrast	27 YEAR OLD FEMALE, Hx IRREGULAR MENSES FOUND TO HAVE ELEVATED PROLACTIN. NO HEADACHE, VISION CHANGES OR NIPPLE DISCHARGE. R/O MACROADENOMA.	include
11306	MR Brain WITHOUT Contrast	New onset headaches in a healthy 56yo male, intermittnet short lasting unilateral neuralgiform headache attacks, Recurrent 1-2wks per month since January 2018. R/O mass lesion in posterior fossa, pituitary, enchroaching upon trigeminal nerve	include
11307	MR Sella WITH & WITHOUT Contrast	4 week hx of bilateral gallactorhea. Blood work from Nov 28/18 showed elevated prolactin at 59. was on invega injections but psychiatrist has changed due to potential s/e causing gallactorhea. query pitutary tumor.	include
11308	MR Sella WITH & WITHOUT Contrast	Prolactinemia. On resperidone. R/O prolactinoma.	include
11309	MR Brain WITHOUT Contrast	D/C FROM NIPPLE INCREASED PROLACTIN ON SEROLOGY.	include
11310	MR Sella WITHOUT Contrast	D/C FROM NIPPLE INCREASED PROLACTIN ON SEROLOGY.	include
11311	MR Sella WITH & WITHOUT Contrast	History of elevated prolactin NYD. ? family hx of pituitary disorder in mother/grandmother	include
11312	MR Sella WITH & WITHOUT Contrast	Hyperprolactinoma	include
11313	MR Sella WITHOUT Contrast	HYPOGONADOTROPHIC HYPOGONADISM- ELEVATED PROLACTIN- BUT ONLY MILDLY SO ? PIT LESION CAUSING STALK (LESS LIKELY PROLACTINOMA) ALSO HAS PRIMARY HYPERPARATHYROIDISM RAISING QUESTION OF MEN-1	include
11314	MR Sella WITHOUT Contrast	PITUITARY ADENOMA. OFF TREATMENT. PROLACTIN LEVELS RISING. NO NEURO SYMPTOMS. CHANGES IN SIZE?	exclude
11315	MR Sella WITH & WITHOUT Contrast	secondary amenorrhea, galactorrhea, hyperprolactinemia, confirm microadenoma, exclude macroadenoma with stalk compression	include
11316	MR Sella WITHOUT Contrast	ELEVATED PROLACTIN LEVELS, HEADACHES. R/O PROLACTINOMA.	include
11317	MR Sella WITH & WITHOUT Contrast	18 yr old with elevated prolactin and irregular periods. Any lesion on pitutary gland?	include
11318	MR Sella WITHOUT Contrast	KNOWN HISTORY OF PITUITARY LESION SINCE 2009, SHE CONTINUES TO HAVE MILK DISCHARGE AND HER PROLACTIN LEVEL IS RISING	exclude
11319	MR Sella WITH & WITHOUT Contrast	Hyperprolactinemia.31 yo woman new oligomenorrhea and mild hyperprolactinemia.? sellar lesion	include
11320	MR Sella WITH & WITHOUT Contrast	43 year old female, GO, primary infertility, elevated prolactin, rule out pituitary macroadenoma. query pituitary macroadenoma as cause for elevated PRL?	include
11321	MR Brain WITHOUT Contrast	PERSISTENT INCREASE IN PROLACTIN LEVELS.	include
11322	MR Sella WITHOUT Contrast	PERSISTENT GALACTORRHEA, PROLACTIN LEVEL RAISED. ? ADENOMA	include
11323	MR Sella WITHOUT Contrast	PITUITARY MICOADENOMA. 2 YEAR FOLLOWUP PLEASE	exclude
11324	MR Sella WITHOUT Contrast	PROLACTINOMA. FOR FOLLOW-UP.	exclude
11325	MR Brain WITHOUT Contrast	ELEVATED PROLACTIN. RULE OUT PROLACTINOMA	include
11326	MR Sella WITH & WITHOUT Contrast	BRAIN, ELEVATED PROLACTIN, DUB, ? PROLACTINOMA	include
11327	MR Sella WITH & WITHOUT Contrast	2 Lesions on Pituitary gland in 2010 .was due for repeat in 2011.	exclude
11328	MR Sella WITH & WITHOUT Contrast	f/u pituitary adenoma	exclude
11329	MR Sella WITHOUT Contrast	HIGH PROLACTIN. RULE OUT PROLACTINOMA.	include
11330	MR Sella WITH & WITHOUT Contrast	Amenorrhoea for 1 yr. elevated prolactin level. increasing headaches w./ blurred vision at times, ?? Microadenoma	include
11331	MR Sella WITHOUT Contrast	HIGH PROLACTIN RULE OUT ADENOMA OF THE PITUITARY GLAND SHE IS LACTATING	include
11332	MR Sella WITHOUT Contrast	: Pituitary adenoma	include
11333	MR Brain WITHOUT Contrast	PREV PROLACTINOMA INCREASED PEDAL ADEMA IREG PERIODS	exclude
11334	MR Sella WITH & WITHOUT Contrast	Known pituitary microadenoma, recent increase in vaginal menstrual flow and galactorrhea. ? Growth of adenoma.	exclude
11335	MR Sella WITH & WITHOUT Contrast	Elevation of prolactin NYD. Last year 18; this year 29. Rule out microadenoma.	include
11336	MR Sella WITHOUT Contrast	GALACTORRHOEA, AMENORRHOEA AND ELEVATED PROLACTIN. PROLACTINOMA?	include
11337	MR Sella WITHOUT Contrast	PITUITARY ADENOMA. HAD URGENT SURGERY JUNE 15, 2015. MRI FOR ANNUAL REVIEW & FOLLOW-UP. GROWTH?	exclude
11338	MR Sella WITH & WITHOUT Contrast	SECONDAY ADRENAL INSUFFICIENCY ?ANY PITUITARY LESION OR HYPOPHYSITIS	exclude
11339	MR Sella WITH & WITHOUT Contrast	Has raised prolactin x 2. TSH normal, no _____, no visual s+s, not pregnant. Does have PCO w/ 2 degree amenorrhea. Not on OCP now. DRL 121	include
11340	MR Sella WITHOUT Contrast	: Seizure, nontraumatic (Age > 41y): pituitary adenoma, post surgery	exclude
11341	MR Sella WITHOUT Contrast	HIGH LEVELS OF PROLACTIN, NOW AMENORRHEIC. TO RULE OUT PITUITARY TUMOR.	include
11342	MR Brain WITH & WITHOUT Contrast	*** (1) 35 yo female with first episode psychosis. Also increased prolactin level 52. Normal CT head. Please assess for organid cause of psychosis. Prolactin was elevated before she was given any medications. She aslo reported nause	include
11343	MR Sella WITH & WITHOUT Contrast	Elevated prolactin. Rule out pituitary lesion	include
11344	MR Sella WITH & WITHOUT Contrast	- Elevated Prolactin level . Query Prolactinoma ?	include
11345	MR Sella WITH & WITHOUT Contrast	Post op excision of pituitary adenoma.To monitor status/ ???	exclude
11346	MR Sella WITH & WITHOUT Contrast	hyperprolactinemia. query pituitary adenoma	include
11347	MR Sella WITH & WITHOUT Contrast	MRI head, pituitary gland. Elevated prolactin, infertility. ? prolactinoma.	include
11348	MR Sella WITH & WITHOUT Contrast	Elevated prolactin levels = Two -27 & 31 = clear fluid on self compression of breasts. Visual problems. ? pituitary adenoma	include
11349	MR Sella WITHOUT Contrast	ELEVATED PROLACTIN. AMENORRHEA. INTERMITTENT HEADACHES	include
11350	MR Brain WITHOUT Contrast	cluster headaches, r/o intracranial/pituitary lesion	include
11351	MR Sella WITHOUT Contrast	HYPERPROLACTINEMIA. ?RULE IN OR RULE OUT PITUITARY ADENOMA.	include
11352	MR Sella WITHOUT Contrast	NEW ONSET HEADACHES, HEAD CT SHOWING EXPENASILE LATGE QUERY PITUITARY MACROADENOMA. NEEDS MRI CLARIFICATION.	exclude
11353	MR Sella WITHOUT Contrast	HYPERPROLACTINEMIA & GYNAECOMASTIA. QUERY BRAIN TUMOR.	include
11354	MR Sella WITHOUT Contrast	ELEVATED PROLACTIN ASSESS FOR PROLACTINOMA	include
11355	MR Sella WITHOUT Contrast	PROLACTINEMIA + HYPNIC HEADACHE. QUERY POSSIBLE PROLACTINOMA.	include
11356	MR Sella WITHOUT Contrast	ELEVATED PROLACTIN AND NIPPLE DISCHARGE ,, R/O OUT PROLACTINORMALITY ADENOMA	include
11357	MR Sella WITH & WITHOUT Contrast	High prolactin - r/o tumor	include
11358	MR Sella WITH & WITHOUT Contrast	Elevated prolactin x 2	include
11359	MR Sella WITHOUT Contrast	ELEVATED PROLACTIN. R/O PITUITARY TUMOR.	include
11360	MR Brain WITHOUT Contrast	Severe worsening headaches- with visual blurring and family history of pituitary macroadenoma. Rule out structural causes for headaches.	include
11361	MR Sella WITHOUT Contrast	PROLACTINEMIA.	include
11362	MR Sella WITH & WITHOUT Contrast	Gynecomastia with increasing prolactin. Some tunnel vision at times. headaches with weather changes. Any tumors?	include
11363	MR Sella WITHOUT Contrast	29 YEAR OLD WOMAN WITH HYPERPROLACTINOMA FOUND IN WORK UP FOR IRREGULAR PERIODS (PROLACTIN LEVEL RANGED FROM 42.4 TO 52.6 ON SERIAL TESTING). ?PITUITARY ADENOMA	include
11364	MR Brain WITHOUT Contrast	ekeveated prolactin of 29 and worsening ha's, ha's initially thought to be related to previous concussions but sx worsening with tx, no focal neuro sx + nausea, ? any brain lesions/pituitary tumors	include
11365	MR Sella WITH & WITHOUT Contrast	ekeveated prolactin of 29 and worsening ha's, ha's initially thought to be related to previous concussions but sx worsening with tx, no focal neuro sx + nausea, ? any brain lesions/pituitary tumors	include
11366	MR Sella WITH & WITHOUT Contrast	Had a history of a pituitary microadenoma, serum prolactin levels are elevated	exclude
11367	MR Sella WITHOUT Contrast	: hyperprolactinemia (50.9)	include
11368	MR Sella WITHOUT Contrast	ELEVATED PROLACTIN 44 HEADACHES AND BLURRY VISION DAILY ALSO REPORTS DAILY PARESTHESIAS DOWN R ARM NOTE PT CLAUSTOPHOBIC BUT HAS HAD MRI BEFORE OK WITH PO ATIVAN ASSESS FOR INTRACRANIAL MASS/PROLACTINOMA ASSESS CERVICAL SPINE FOR CAUSE OF PARESTHESIAS	include
11369	MR Sella WITH & WITHOUT Contrast	Prolactin 92.	include
11370	MR Sella WITHOUT Contrast	PROLACTIN 91. SHE HAD HEADACHE. ANY PITUITARY MASS?	include
11371	MR Sella WITHOUT Contrast	BREAST DISCHARGE. HIGH PROLACTIN LEVEL. ?PITUITARY ADENOMA.	include
11372	MR Sella WITHOUT Contrast	SECONDARY AMENORRHEA WITH HYPERPROLACTINEMIA, IN THE SETTING OF ESRD. RULE OUT ANY VISIBLE PITUITARY LESION.	include
11373	MR Sella WITHOUT Contrast	SECONDARY AMENORRHEA WITH HYPERPROLACTINEMIA, IN THE SETTING OF ESRD. RULE OUT ANY VISIBLE PITUITARY LESION.	include
11374	MR Brain WITHOUT Contrast	Case of pituitary adenoma???? Worsening headaches with visual disturbances. R/O pituitary adenoma.	include
11375	MR Sella WITH & WITHOUT Contrast	known prolactinoma	exclude
11376	MR Sella WITH & WITHOUT Contrast	Hyperprolactinemia. Assess for any mass lesion.	include
11377	MR Sella WITH & WITHOUT Contrast	History of pituitary adenoma. Diagnosed in Winnipeg in 2019. Query pituitary adenoma.	exclude
11378	MR Sella WITHOUT Contrast	Elevated prolactin. On Risperidone but degree of elevation out of keeping with what is expected. ? Evidence of pituitary adenoma	include
11379	MR Sella WITH & WITHOUT Contrast	Persistent significant elevation in prolactin, without obvious secondary cause ?Pituitary adenoma or other mass	include
11380	MR Sella WITHOUT Contrast	PT HAS FRONTAL HEADACHE FOR 1 YR, NO NAUSEA OR VOMITING NO CHANGE IN HER VISION SHE HAS HIGH LEVEL OF PROLACTIN HORMONE	include
11381	MR Sella WITHOUT Contrast	HX OF PITUITARY MACROADENOMA OR MICROADENOMA LAST MRI FOUR YEARS AGO IN VANOCUVER R/O ANY PITUITARY COMPRESSION	exclude
11382	MR Brain WITHOUT Contrast	ELEVATED PROLACTIN - 50	include
11383	MR Sella WITH & WITHOUT Contrast	galactorrhea and increased prolactin levels. please assess for prolactinoma.	include
11384	MR Sella WITHOUT Contrast	BIOCHEMISTRY SUGGESTIVE OF SECONDARY ADRENAL INSUFFICIENCY. ON METHADONE BUT WILL BE IMPORTANT TO RULE OUT PITUITARY CAUSE. IS THERE ANY EVIDENCE OF ANY PITUITARY ADENOMA?	exclude
11385	MR Sella WITHOUT Contrast	AMENORRHEA AND ELEVATED PROLACTIN 125.	include
11386	MR Sella WITH & WITHOUT Contrast	Elevated prolactin x 2. hyperprolactinoma	include
11387	MR Sella WITH & WITHOUT Contrast	increased prolactin r/o microadenoma.	include
11388	MR Brain WITHOUT Contrast	HIGH PROLACTIN R/O ADENOMA	include
11389	MR Sella WITH & WITHOUT Contrast	Persistent elevation in serum prolactin with irregular menses.? pituitary mass or adenoma	include
11390	MR Sella WITH & WITHOUT Contrast	Elevated prolactin. Fatigue. Irregular periods. Is there a pituitary lesion?	include
11391	MR Brain WITH & WITHOUT Contrast	Recent ammenorrhea + increased prolactin + known multiple sclerosis. ?Any sella/pit. adenoma + satus of MS	include
11392	MR Sella WITHOUT Contrast	Recent ammenorrhea + increased prolactin + known multiple sclerosis. ?Any sella/pit. adenoma + satus of MS	include
11393	MR Sella WITHOUT Contrast	51 year female withe hisory of migraines. Increased prolactin. Query pituatary tumor	include
11394	MR Sella WITH & WITHOUT Contrast	Hyperprolactinemia.	include
11395	MR Sella WITH & WITHOUT Contrast	Head - pituitary. Elevated prolactin levels. Hyperprolactinemia. Please assess for pituitary mass.	include
11396	MR Sella WITHOUT Contrast	UNEXPLAINED HYPERPROLACTINEMIA. ? MASS.	include
11397	MR Sella WITHOUT Contrast	INCREASED PROLACTIN. R/O PITUITARY ADENOMA.	include
11398	MR Sella WITH & WITHOUT Contrast	Blood work shows elevated Prolactin, infertility. No headache, no blurred vision, no nipple discharge. Periods are regular. Wants to have IVF soon.	include
11399	MR Sella WITHOUT Contrast	PATIENT WITH VISUAL DISTURBANCES AND ELEVATED PROLACTIN. SHE IS MENTALLY HANDICAPPED SINCE BIRTH. SUSPECTED PITUITARY TUMOR ?PITUITARY TUMOR CAUSING HYPERPROLACTINEMIA	include
11400	MR Sella WITH & WITHOUT Contrast	*79M with query pituitary apoplexy vs pituitary bleed. Rec by Endo and Neuro surg staff for MR for further characterization.	exclude
11401	MR Brain WITH & WITHOUT Contrast	31-yr-old RHD healthy male with 4 months history of cluster headache. (N) Neuro exam. Pain starts left neck spreads to left side back of head + V1 distribution. R/O structural lesion especially pituitary and parasellar region.	include
11402	MR Sella WITHOUT Contrast	HYPERPROLACTINEMIA PERSISTENT PROLACTIN 65 ?MICROADENOMA	include
11403	MR Sella WITHOUT Contrast	ELEVATED PROLACTIN & OLIGOMENORRHEA (NEW ONSET). NO KNOWN CAUSE. R/O PROLACTINOMA.	include
11404	MR Sella WITHOUT Contrast	ELEVATED PROLACTIN ? PITUITARY MICROADEMA	include
11405	MR Sella WITH & WITHOUT Contrast	elevated prolactin level x2	include
11406	MR Brain WITH & WITHOUT Contrast	Prolactin level 241. Assess for pituitary lesion	include
11407	MR Sella WITHOUT Contrast	Macroprolactinoma on cabergoline,dose increased,but serun proclatain level remain elevated. Interval changes	exclude
11408	MR Sella WITHOUT Contrast	ELEVATED SERUM PROLACTIN. R/O PITUITARY PROLACTINOMA	include
11409	MR Sella WITHOUT Contrast	HYPERPROLACTINEMIA. PLEASE EVALUATE FOR PROLACTINOMA.	include
11410	MR Sella WITH & WITHOUT Contrast	Raised prolactin found on infertility work up. Breast symptoms. Headaches (normal MR brain but sella not included). ? Is there a pituitary lesion	include
11411	MR Sella WITHOUT Contrast	MICROPROLACTINOMA	exclude
11412	MR Brain WITHOUT Contrast	CHRONINC HEADACHE, NEW BILATERAL BREAST CLEAR DISCHARGE, PROLACTIN HORMONE INCREASED 39.6 UG/L	include
11413	MR Brain WITHOUT Contrast	PROLACTINEMIA	include
11414	MR Sella WITHOUT Contrast	PROLACTINEMIA	include
11415	MR Sella WITH & WITHOUT Contrast	headache. prolactin levels increasing	include
11416	MR Brain WITHOUT Contrast	Cluster headache 16 years. R/O intracranial/pituitary lesion.	include
11417	MR Sella WITHOUT Contrast	: Pituitary adenoma	include
11418	MR Sella WITH & WITHOUT Contrast	- Elevated prolactin level .R/O pituitary adenima ?	include
11419	MR Sella WITH & WITHOUT Contrast	finding of small pituitary lesion on 2008 MRI, presumed to be microadenoma, persistent hyperproiactinemia, ?stability of lesion	exclude
11420	MR Sella WITH & WITHOUT Contrast	There has been an interval increase in prolactin levels from 43 to 65 as little as 2 months. Associated headaches, the patient admits her vision has deteriorated. Exclude prolactinoma	include
11421	MR Sella WITH & WITHOUT Contrast	High prolactin levels. Rule out prolactinoma.	include
11422	MR Sella WITH & WITHOUT Contrast	High prolactin levels, headache, blurred vision, periods irregular. Blood test shows slightly elevated prolactin and macroprolactin is 26%. Pt has lt sided uveitis of unknown origin, pupil dilated on left side, cant wear glassess and gets headaches.	include
11423	MR Sella WITHOUT Contrast	HIGH PROLACTIN. SHE GEST RECURRENT HEADACHE. NO VISUAL FIELD DISTURBANCE. R/O PITUITARY ADENOMA.	include
11424	MR Sella WITH & WITHOUT Contrast	- 2.2 Cm Pituitary Macroprolactinoma , Starting Dopamine GONIST THERAPY ? tUMOR sHRINKAGE .	exclude
11425	MR Sella WITHOUT Contrast	ELEVATED PROLACTIN. INFERTILITY. RULE OUT PROLACTINOMA.	include
11426	MR Sella WITH & WITHOUT Contrast	5 MM PITUITARY MACROPROLACTINOMA. ? MONITOR FOR INTERVAL CHANGE	exclude
11427	MR Brain WITHOUT Contrast	Recurrent headaches. Borderline elevated prolactin. rule out mass or adenoma	include
11428	MR Sella WITH & WITHOUT Contrast	Recurrent headaches. Borderline elevated prolactin. rule out mass or adenoma	include
11429	MR Sella WITH & WITHOUT Contrast	history of pituitary hypophsitis, intracranial hypertension, ongoing headaches, any pituitary changes or signs of intracranial hypertension	exclude
11430	MR Sella WITH & WITHOUT Contrast	Hyperprolactinemia, querry microadenoma	include
11431	MR Sella WITH & WITHOUT Contrast	67 year old with dizziness worsening visual fields and known pituitary tumor. rule out apoplexy. any signs of tumor growth or apoplexy	include
11432	MR Sella WITH & WITHOUT Contrast	hyper prolactinemia asymptomatic	include
11433	MR Sella WITH & WITHOUT Contrast	Elevated prolactin level.Any pituitary pathology	include
11434	MR Sella WITH & WITHOUT Contrast	BRAIN, PREV MRI SHOWS THICKENING OF LEFT PITUITARY GLAND	exclude
11435	MR Sella WITH & WITHOUT Contrast	Elevated prolactin x 2 Aug 4, 45 previous 47. Repeat PRL and macroPRL pending. Rule out sellar mass. History of infertility and hyperprolactinemia.	include
11436	MR Sella WITHOUT Contrast	INCREASED PROLACTIN. LOOK FOR ANY MASS LESION IN THE CELLA TARCICA ?	include
11437	MR Sella WITH & WITHOUT Contrast	Persistent elevated levels of prolactin, associated intertility. Rule out pituitary pathology.	include
11438	MR Sella WITHOUT Contrast	: BILATERAL BREAST DISCHARGE, ELEVATED PROLACTIN. PRECEDED STARTING RESPERIDONE IN JAN 2021.	include
11439	MR Sella WITH & WITHOUT Contrast	pituitary tumour	include
11440	MR Sella WITH & WITHOUT Contrast	MRI pitutary/ follow up pituitary adenoma.	exclude
11441	MR Sella WITH & WITHOUT Contrast	HISTORY OF PROLACTINOMA IN 2012 C/O HEADACHE, LOSS OF SMELL, APHASIA ? TUMOR	exclude
11442	MR Sella WITHOUT Contrast	SUDDEN INCREASE IN PROLACTIN FROM 27.2 IN APRIL 2016, TO 56 JUNE 8, 2016. R/O PITUITARY ADENOMA	include
11443	MR Brain WITHOUT Contrast	HYPERPROLACTINEMIA	include
11444	MR Brain WITH & WITHOUT Contrast	Pituitary adenoma? Elevated prolactin and galactorrhea	include
11445	MR Sella WITH & WITHOUT Contrast	Menstrual irregularity, elevated prolactin level. R/O pituitary tumor	include
11446	MR Sella WITH & WITHOUT Contrast	Patient was being investigated for secondary infertility, her prolactin level is raised.	include
11447	MR Brain WITHOUT Contrast	Cluster headache, specifically assess pituitary fossa,cavernous sinus and pituitary for structural cause	include
11448	MR Sella WITHOUT Contrast	INCREASED PROLACTIN. QUERY PROLACTINOMA.	include
11449	MR Sella WITHOUT Contrast	R/O PITUITARY TUMOR. INCREASED PROLACTIN LEVEL x 3. HEADACHES, DOUBLE VISION 10 YEARS.	include
11450	MR Sella WITH & WITHOUT Contrast	Infertility, elevated prolactin. Rule out prolactinoma	include
11451	MR Sella WITHOUT Contrast	MACROPROLACTINOMA F/U	exclude
11452	MR Sella WITHOUT Contrast	MULTIPLE ENDOCRINE NEOPLASIA TYPE 1 (MEN 1) WITH PITUITARY MICROADENOMA, PANCREATIC LESION DETECTED ON ENDOSCOPIC ULTRASOUND 2007. CT ABDOMEN REVEALED PORTOCAVAL NODES, BUT LIMITED IMAGES ON PANCREAS DUE TO BODY SIZE. SIZE OF PITUITARY ADENOMA. SIZE AND LOCATION OF PANCREATIC LESION. IS THERE EVIDENCE OF METASTASIS?	exclude
11453	MR Sella WITHOUT Contrast	HYPERPROLACTINEMIA AND GYNECOMASTIA. ?PITUITARY ADENOMA	include
11454	MR Sella WITHOUT Contrast	HX OF PITUITARY MICROADENOMA IN JAMAICA, LAST SCAN IN JAMAICA IN 2015, NO RECORDS IN CANADA. ?ASSESS STABILITY OF PITUITARY MICROADENOMA.	exclude
11455	MR Sella WITHOUT Contrast	PITUITARY MACROPROLACTINOMA INCREASED CARBERGOLINE DOSE INTERVAL CHANGE	exclude
11456	MR Sella WITHOUT Contrast	MRI BRAIN/PITUITARY. ELEVATED PROLACTIN GALACTORRHEA. QUERY PITUITARY ADENOMA.	include
11457	MR Sella WITHOUT Contrast	PERSISTENTLY ELEVATED PROLACTIN, SUSPECTED MICROPROLACTINOMA	include
11458	MR Sella WITHOUT Contrast	INCREASED PROLACTIN 25.2, HEADACHES. MRI RECOMMENDED.	include
11459	MR Sella WITHOUT Contrast	ELEVATED PROLACTIN AND ELEVATED DHEAS MRI TO ASSESS FOR ?MICROADEMOMA OR ANY ADRENAL TUMOR CONCERNS HX HYPERTHYROIDISN ON TAPA2OLE	include
11460	MR Sella WITH & WITHOUT Contrast	Known small pituitary adenoma. Recent excalation headaches, Known allergy to gadolinium. Query increase size adenoma or other SOL	exclude
11461	MR Sella WITHOUT Contrast	HYPERPROLACTINEMIA WITH GYNECOMASTIA. ?CHANGES ON MR 15/4/14. ?ANY DETECTABLE GROWTH NOW.	include
11462	MR Sella WITH & WITHOUT Contrast	Follow up ? recurrence pituitary adenoma. OR 2011.	exclude
11463	MR Sella WITHOUT Contrast	HYPERPROLACTINEMIA	include
11464	MR Sella WITH & WITHOUT Contrast	Elevated prolactin on work up, premenopausal menorrhagia. ? pituitary mass	include
11465	MR Sella WITH & WITHOUT Contrast	elevated prolactin 177 query pituitary adenoma slight abnormality/ sella on MRI brain Jan 2018	exclude
11466	MR Sella WITHOUT Contrast	MICROPROLACTINOMA, ON MEDICAL THERAPY, ? ? MONITOR RESPONSE TO THERAPY.	exclude
11467	MR Brain WITHOUT Contrast	MRI HEAD, REFRACTORY H/A, MIGRAINE LIKE BUT HX PITUITARY ADENOMA IN FAMILY AND ELEVATED PRL	include
11468	MR Sella WITHOUT Contrast	MARKED ELEVATION OF PROLACTIN ( 33) PLEASE R/O PITUITARY ADENOMA	include
11469	MR Sella WITHOUT Contrast	PROLACTIN ELEVATED, 30.9. HEADACHES, DIZZINESS. RULE OUT PITUITARY ADENOMA.	include
11470	MR Sella WITH & WITHOUT Contrast	History of pituitary adenoma being monitored. Previous MRI done in 2012 and showed stability of lesion. Endocrinologist recommended repeat MRI 1 year after menopauce, which will be January 2020. Repeat MRI in January 2020 to assess prolactinoma ...	exclude
11471	MR Sella WITH & WITHOUT Contrast	elevated prolactin - 84. ammenorrhia. ? microproluctinima vs salk effect	include
11472	MR Sella WITHOUT Contrast	PERSISTENTLY SLIGHTLY ELEVATED PROLACTIN WITH AMENORRHEA. IS THERE A PITUITARY TUMOR? THANKS.	include
11473	MR Sella WITHOUT Contrast	INFERTILITY. HIGH PROLACTIN LEVEL. CHECK SELLA, TO R/O PROLACTINOMA	include
11474	MR Sella WITHOUT Contrast	PREVIOUS PITUITARY ADENOMA MAX 1CM. IMAGES IN VANCOUVER LAST MR 2011. MR SELLA 2015 EDMONTON NO SELLAR MASS. ?LESION SEEN WITH CONTRAST.	exclude
11475	MR Brain WITHOUT Contrast	IRREGULAR CYCLES & ELEVATED PROLACTIN	include
11476	MR Sella WITH & WITHOUT Contrast	Prolactin high, sometimes can't move head, it freezes.	include
11477	MR Sella WITH & WITHOUT Contrast	Amenorrhea headaches. Hyperprolactinemia. Query pituitary tumor.	include
11478	MR Sella WITHOUT Contrast	ELEVATED PROLACTIN. VARIABLE BREAST DISCHARGE > 1 YR. VISION ANOMALY? RULE OUT PITUITARY ADENOMA	include
11479	MR Sella WITHOUT Contrast	CHRONIC ELEVATION PROLACTIN.	include
11480	MR Sella WITHOUT Contrast	HIGH PROLACTIN ON BLOODWORK, OGLIOMENORRHEA ANY STRUCTURAL CAUSE (EX. ADENOMA) CAUSING THIS PATIENT'S HIGH PROLACTIN AND IRREGULAR PERIODS?	include
11481	MR Sella WITHOUT Contrast	ELEVATED PROLACTIN. ? PROLACTINOMA. INFERTILITY. PSH - KNEE 1997/WISDOMS 1998. ? DOES SHE HAVE A PITUARITY LESION	include
11482	MR Brain WITHOUT Contrast	headache and episodic bitemporal vision loss r/o pituitary lesion	include
11483	MR Sella WITH & WITHOUT Contrast	Documented bilateral visula loss on screening vision fields, but only mild hypoprolactinemia. Patient drives for living. Detailed exam - no loss of vision. Query optic chiasm ___, query pituitary adenoma.	include
11484	MR Sella WITH & WITHOUT Contrast	macroprolactinoma - substantially controlled by ?, query tumor size on medical therapy	exclude
11485	MR Sella WITH & WITHOUT Contrast	Hyperprolactinemia. ? Pituitary adenoma	include
11486	MR Sella WITHOUT Contrast	PATIENT HAS HISTORY OF LEFT-SIDED PITUITARY MICROADENOMA, WHICH WAS LAST NOTED ON NOVEMBER 2013 MRI SELLA (NOT NOTICED ON NOVEMBER 2014 MRI SELLA). SINCE THAT TIME, PATIENT HAD A CHILD AND WAS BREASTFEEDING (USING MOTILIUM AS AN AIDE). WAS RECOMMENDED BY ENDOCRINOLOGY TO HAVE REPEAT MRI SELLA ONCE BREASTFEEDING WAS FINISHED. INTERESTED IN ARRANGING SAME. HAS THERE BEEN ANY CHANGES TO PREVIOUS PIT…	exclude
11487	MR Sella WITHOUT Contrast	BRAIN, OILIGOMENOREA, BREAST DISCHARGE FOR PAST YR, PROLACTIN86.7 ON FEB 15 2013	include
11488	MR Sella WITH & WITHOUT Contrast	RECURRENT CRANIOPHARYNGIOMA AND GIANT PITUITARY ADENOMA MANAGED SURGICALLY FOLLOW UP AND EVALUATION	exclude
11489	MR Sella WITH & WITHOUT Contrast	?pituitary adenoma. elevated prolactin with low testosterone and erectile dysfunction, some headaches, no double vision.	include
11490	MR Sella WITH & WITHOUT Contrast	Pituitary incidentaloma. 60yo F knoen incidental pituitary macroadenoma. Stable on surveillance so far. querry any change	exclude
11491	MR Sella WITH & WITHOUT Contrast	? hyperprolactin? headaches, visual symptoms, ? large mass	include
11492	MR Sella WITH & WITHOUT Contrast	Increased prolactin x 2, r/o prolactinoma	include
11493	MR Sella WITH & WITHOUT Contrast	Elevated prolactin levels,hormonal irregularities?Prolactinoma.	include
11494	MR Brain WITHOUT Contrast	SELLA(PITUITARY GLAND). HYPERPROLACTINOMA, AMENORRHEA, PROLACTIN ABOUT 70, HCG REQUESTED.	include
11495	MR Sella WITHOUT Contrast	24 YO LADY WITH HX PROLACTINOMA MRI 2014 MAY. 1X 0.6CM LT SIDE PITUITARY ADENOMA. NOW SYMPTOMATIC WITH HEADACHE AND INCREASED PROLACTIN ON HIGH DOSE CABERGOLINE. REASSESS OF PITUITARY ADENOMA.	exclude
11496	MR Sella WITH & WITHOUT Contrast	FOLLOW UP MRI OF THE BRANI (PITUITARY AND PONS INCLUDED). TO FOLLOW UP LESIONS NOTED ON MRI IN MAY 2015. NEUROLOGY REQUESTING FOLLOW UP MRI IN AUGUST 2015 TO LOOK AT PROGRESSION. PATIENT FOUND TO HAVE PITUITARY AND PONS LESION DURING WORKUP FOR PAN-HYPOPIT. PET SCAN NEGATIVE FOR OTHER SOURCES OF PRIMARY.	exclude
11497	MR Sella WITHOUT Contrast	ELEVATED PROLACTIN LEVEL X 2 R/O ADENOMA	include
11498	MR Sella WITHOUT Contrast	19-YEAR-OLD TRANSGENDER PATIENT, ON HORMONE REPLACEMENT (M--->F). ELEVATED PROLACTIN LEVELS. ?PROLACTINOMA	include
11499	MR Sella WITH & WITHOUT Contrast	Significant elevation of prolactin and galactorrhea, irregular menses. Adenoma? Pituitary stalk disruption?	include
11500	MR Sella WITHOUT Contrast	24 FEMALE ONSET OF NEW HEADACHE PERIPARTUM WITH VISUAL CHANGE MRI SHOWED PITUITARY LESION PROGRESSIN OF LESION (RATHKE VS PHYSIOLOGIC VS BLEED )	exclude
11501	MR Sella WITH & WITHOUT Contrast	Pituitary adenoma resected February 2016. FSRT October 2016. Routine follow-up.	exclude
11502	MR Sella WITH & WITHOUT Contrast	prior microadenoma now prolactin increasing. interval growth, microadenoma	exclude
11503	MR Sella WITHOUT Contrast	ELEVATED PROLACTINE LEVELS GETS HEADACHES WITHOUT VISUAL CONCERNS ASSOCIATED BREAST DISCHARGE NORMAL MENSTRUATION R/O PITUITARY MACROADENOMA	include
11504	MR Sella WITHOUT Contrast	CHRONIC HEADACHES SEVERAL TIMES A MONTH. PROLACTIN IS ELEVATED. RULE OUT ADENOMA	include
11505	MR Sella WITH & WITHOUT Contrast	milk secretion for 4 years following oophrectomy 4 yrs ago, high prolactin	include
11506	MR Sella WITH & WITHOUT Contrast	18 yo F with galactorrhea and elevated prolactin. Query adenoma of pituitary	include
11507	MR Sella WITH & WITHOUT Contrast	Pituitary Gland. Previous MRI showed small pituitary adenoma Dx'd with Schizophrenia Pituitary Microadenoma	exclude
11508	MR Sella WITHOUT Contrast	MILD PROLACTIN ELEVATION, LONG STANDING HEADACHES AND CYCLE IRREGULARITY	include
11509	MR Sella WITH & WITHOUT Contrast	New headache in addition to her current headache with focal neuro symptoms (internuclear opthalmoplegia and upgoing nystagmus. Query MS findings// 2nd Req -> Severe headaches, elevated prolactin, diplopia. Query prolactinoma +/- other mass lesion.	exclude
11510	MR Sella WITHOUT Contrast	Prolactin secreting pituitary tumor treated with Norprolac. Any size changed compared to MRI done January 2015?	exclude
11511	MR Sella WITHOUT Contrast	AMENORRHEA. ELEVATED PROLACTIN LEVEL.	include
11512	MR Sella WITHOUT Contrast	? PROLACTINOMA PLEASE ELAULATE THE PITUITARY ADENOMA DESCRIBED IN SASKATCHEWAN, NO IMAGING DONE IN ALBERTA	exclude
11513	MR Brain WITHOUT Contrast	Elevated prolactin levels ?Pituitary tumor	include
11514	MR Sella WITH & WITHOUT Contrast	Elevated prolactin levels ?Pituitary tumor	include
11515	MR Sella WITHOUT Contrast	: HYPERPROLACTINEMIA, ACUTE ON CHRONIC LOW BACK PAIN , RECENT FLARE UP OF LOW BACK PAIN WITH NUMBNESS AND WEAKNESS OF HIS LEFT LEG	include
11516	MR Sella WITHOUT Contrast	HX OF PROLACTINOMA LMP: JUNE 2014 20 WEEKS POST PARTUM	include
11517	MR Sella WITH & WITHOUT Contrast	Has a history of Hyperprolactinemia Pituitary tumor?	include
11518	MR Sella WITH & WITHOUT Contrast	Known pituitary adenoma ? size, ? current size, was 0.5 in 2011 (Victoria).	exclude
11519	MR Sella WITHOUT Contrast	25 TO FEMALE WITH HYPERPROLACTINEMIA. AMENORRHEA, LMP MAR 2019?, HAS SOME SPOTTING. GALACTORRHEA SINCE WEEK OF JUNE 6, 2019. PROLACTIN 49.9 (JUNE 10, 2019). NO DIPLOPIA. RECENTLY FINISHED TREATMENT AT POUNDMAKER LODGE FOR METH, HEROIN, ETOH. R/O MASS IN HYPOTHALAMIC REGION	include
11520	MR Sella WITHOUT Contrast	40 YEAR OLD FEMALE -HYPERPROLACTINEMIA. HISTORY OF SCHIZOPHRENIA . ON DOPAMINE ANTAGONIST. RULE OUT SELLAR OR PARASELLAR LESION HYPERPROLACTINEMIA SECONDARY TO MEDICATION (DOPAMINE ANRAGONIST) VS SELLAR OR PANSELLAR LESION	include
11521	MR Sella WITH & WITHOUT Contrast	Hyperprolactinemia. Lab work shows absence of macroprolactin	include
11522	MR Sella WITH & WITHOUT Contrast	Central hypogonadal and elevated IGF1. ? pituitary adenoma. Is there a pituitary adenoma.	exclude
11523	MR Brain WITHOUT Contrast	(1) Atypical psychosis presentation. Found to have elevated prolactin. On Cipralex as potential source when test done.	include
11524	MR Sella WITH & WITHOUT Contrast	(1) Atypical psychosis presentation. Found to have elevated prolactin. On Cipralex as potential source when test done.	include
11525	MR Brain WITHOUT Contrast	SEVERE HEADACHE, BREAST TENDER, ELEVATED PROLACTIN. RULE OUT PROLACTINOMA	include
11526	MR Sella WITHOUT Contrast	HIGH PROLACTIN 61 x 2. RULE OUT PITUITARY ADENOMA.	include
11527	MR Sella WITH & WITHOUT Contrast	Headache,loss of peripheral vision. Elevated prolactin 54 and spontaneous lactation for the past 1 month. Query prolactinoma.	include
11528	MR Brain WITHOUT Contrast	Headache,loss of peripheral vision. Elevated prolactin 54 and spontaneous lactation for the past 1 month. Query prolactinoma.	include
11529	MR Sella WITHOUT Contrast	ELEVATED PROLACTIN HOMONES AND ABSENT MENSTRUAL PERIOD. HAS NOT BREAST FED IN OVER 2 YRS. DENIES SCARS ON NIPPLES. LOOK FOR PITUITARY ADENOMA	include
11530	MR Sella WITH & WITHOUT Contrast	Pituitary adenoma- hyperprolactinemia. Pituitary adenoma	include
11531	MR Sella WITH & WITHOUT Contrast	hyperprolactinemia 70 range, pitutuitary adenoma?	include
11532	MR Sella WITHOUT Contrast	: 34 YO F WITH HX HYPOPHYSIS, NEW HEADACHES X5 A DAYS WITH INTERMITTENT LT SIDED NUMBNESS AND PARATHESIAS TO OCCIPUT. ? OCCIPITAL NEURALGIA VS CHANGE TO PITUITARY HYPOPHYSIS. ?REASSESS PITUITARY HYPOPHYSIS, R/O NEW ACUTE LESION	include
11533	MR Sella WITHOUT Contrast	CLINICALLY LYMPHOCYTIC HYPOPHYSITIS--TREATED WITH STEROID ++. ?REDUCTION IN PITUITARY MASS	exclude
11534	MR Sella WITH & WITHOUT Contrast	Has galactorrhea for the last 2 years. Recent prolactin slightly elevated at 39. Her TSH is normal. Microadenoma pituitary gland.	include
11535	MR Sella WITHOUT Contrast	PROLACTINOMA INCREASED X 2 DECREASED TESTOSTERONE, ? MICROADENOMA	include
11536	MR Sella WITH & WITHOUT Contrast	MACRO prolactinoma- improvement on treatment? has macroprolactinoma improved?	exclude
11537	MR Sella WITH & WITHOUT Contrast	Hx prolactinoma, non-compliant w/ Rx, prev MRI 2010, 2011, any change in size? considering pregnancy	exclude
11538	MR Sella WITHOUT Contrast	INCREASED PROLACTIN AT 29 WITH GALACTORRHEA SINCE 3 YEARS. NO HEADACHE. VISION NORMAL LOOKING FOR PITUITARY ADENOMA. CREAT 75 AND GFR 92 20JAN14	include
11539	MR Sella WITH & WITHOUT Contrast	elevated prolactin x2	include
11540	MR Sella WITHOUT Contrast	ELEVATED PROLACTIN BILAT GALACTORRHEA X 2 MONTHS HX THYROID CA IN 2014 TUMOR?	include
11541	MR Sella WITH & WITHOUT Contrast	History of prolactinoma, has pituitary lesion persisted?	exclude
11542	MR Brain WITHOUT Contrast	Hyperprolactinemia R/O pitutary pathology	include
11543	MR Sella WITH & WITHOUT Contrast	Hyperprolactinemia R/O pitutary pathology	include
11544	MR Sella WITHOUT Contrast	KNOWN PITUITARY MICROADENOMA. HYPERPROLACTINEMIA ANY CAHNGE IN MICROADENOMA	exclude
11545	MR Sella WITHOUT Contrast	PROLACTIN LEVEL 52.4 HEADACHES, VISUAL CHANGES, GLACTORRHEA	include
11546	MR Brain WITHOUT Contrast	INCREASED PROLACTIN	include
11547	MR Sella WITHOUT Contrast	FOLLOW-UP PITUITARY ADENOMA. IS THERE INCREASE IN SIZE ?SURGERY REQUIRED	exclude
11548	MR Sella WITH & WITHOUT Contrast	Elevated prolactin found as part of investigation for amenorrhea, R/O pituitary adenoma	include
11549	MR Sella WITHOUT Contrast	R/O PITUITARY ABNORMALITY	include
11550	MR Sella WITHOUT Contrast	AMENORRHEA, (WT LOSS), ELEVATED SERUM PROLACTIN IS THERE A PITUITARY ADENOMA	include
11551	MR Sella WITH & WITHOUT Contrast	Elevated prolactin x 2, query prolactinemia	include
11552	MR Sella WITHOUT Contrast	Hx of amenorrhea, Galactorrhea and blurred vision x 6 months 9x12x10 mm LESION IN THE LAT. ASPECT OF THE ADENohypophysis bulging into suprasellar cistern and In contact with left optic nerve and anterior chlorine. On MRI 19 Feb 2017 Prolactin 168 On Cabergoline, Assess response tc treatment. any change in size PIs arrange interval scan for 3-4 months May/June 2017	exclude
11553	MR Brain WITHOUT Contrast	Cluster headache since 1997. ____ and more frequent in last 4 years, almost daily. R/O Intracranial /pituitary lesions	include
11554	MR Sella WITH & WITHOUT Contrast	follow-up prolactinoma which grew slightly, back on cabergoline - query response to therapy	exclude
11555	MR Sella WITH & WITHOUT Contrast	Elevated prolactin, oligomenorrhea. Is there a pituitary adenoma. Most grateful if expedited to allow indication for Rx	include
11556	MR Sella WITH & WITHOUT Contrast	- Raised Prolactin Hypogonadism , most grateful if expedited so dopamine agonist can be intiated. Is there a sella Mass ?	include
11557	MR Sella WITHOUT Contrast	: INFERTILITY & ABNORMAL PERIOD + INCREASED PROLACTIN. ALSO, U/S LEFT DERMOID CYST. ASSESS OVARY + RULE OUT PROLACTINOMA.	include
11558	MR Sella WITH & WITHOUT Contrast	History of headaches with elevated prolactin level, r/o pituitary adenoma	include
11559	MR Sella WITHOUT Contrast	: MICROPROLACTINOMA, ON INTERMITTENT MEDICAL THERAPY.	exclude
11560	MR Brain WITHOUT Contrast	raised prolactin ? pituitary adenoma	include
11561	MR Sella WITHOUT Contrast	: 33F WITH HYPERPROLACTINEMIA, HEADACHES. R/O PITUITARY ADENOMA CAUSING HYPERPROLACTINEMIA.	include
11562	MR Sella WITH & WITHOUT Contrast	Re-examine microprolactinoma. Elevated prolactin.	exclude
11563	MR Sella WITH & WITHOUT Contrast	Increase prolactin, Increase FSH, Increase LH, Increase O2, R/O ____ tumor	include
11564	MR Sella WITHOUT Contrast	25 YEAR OLD OLIGOMENORRHEA & INCREASED PROLACTIN. PITUITARY ADENOMA?	include
11565	MR Sella WITHOUT Contrast	HX ELEVATED PROLACTIN, ABN PITUITARY FOSSA, F/U TO PRIOR MRI	exclude
11566	MR Brain WITHOUT Contrast	*65 yoM with profound fatigue, found to have hyperprolactinemia, low gonadotropins. Normal neurological screen. ?prolactinoma, ?pituitary mass	include
11567	MR Sella WITH & WITHOUT Contrast	*65 yoM with profound fatigue, found to have hyperprolactinemia, low gonadotropins. Normal neurological screen. ?prolactinoma, ?pituitary mass	include
11568	MR Brain WITHOUT Contrast	: SEVERE HEADACHE, VERTIGO, HIGHER PROLACTIN LEVEL, SISTER RECENTLY DX WITH MULTIPLE SCLEROSIS.	include
11569	MR Sella WITHOUT Contrast	: prolactinoma	include
11570	MR Brain WITHOUT Contrast	HEADACHES, PROLACTIN. PITUITARY TUMOR.	include
11571	MR Sella WITH & WITHOUT Contrast	Occasional HA Rt side, visual changes, High Prolactin, Hx Pituitary adenoma.	exclude
11572	MR Sella WITH & WITHOUT Contrast	High prolactin, rule out prolactinoma.	include
11573	MR Sella WITHOUT Contrast	HYPERPROLACTINEMIA, PRESUMED MICROPROLACTINOMA; RECENT ATYPICAL OCULAR SXS ASSESS LESION STABILITY	exclude
11574	MR Sella WITH & WITHOUT Contrast	Pituitary lesion. F/U.	exclude
11575	MR Sella WITH & WITHOUT Contrast	Query high prolactin. Query prolactinoma	include
11576	MR Sella WITH & WITHOUT Contrast	_ prolactin, r/o pituitary adenoma	include
11577	MR Brain WITHOUT Contrast	ELEVATED PROLACTIN ON MULTIPLE TESTS. ?ADENOMA	include
11578	MR Sella WITHOUT Contrast	PITUITARY ADENOMA WITH INCREASED PROLACTIN. SHE HAS BEEN ON TREATMENT WITH CABERGOLINE SINCE SPRING 2012.	exclude
11579	MR Sella WITH & WITHOUT Contrast	High prolactin level,patient has visual symptoms as well	include
11580	MR Sella WITHOUT Contrast	PERSONALITY DISORDER. PSYCHIATRIST STATED THAT PITUITARY IS NOT FUNCTIONING PROPERLY	exclude
11581	MR Sella WITHOUT Contrast	ELEVATED PROLACTIN	include
11582	MR Sella WITHOUT Contrast	HEADACHES, AND ISOLATED ELAVTION OF SERUM PROLACTIN. R/O PROLACTINOMA.	include
11583	MR Brain WITHOUT Contrast	HEADACHES, AND ISOLATED ELAVTION OF SERUM PROLACTIN. R/O PROLACTINOMA.	include
11584	MR Sella WITHOUT Contrast	PITUITARY LESION - INCREASING HEADACHES- VISION ISSUES- MRI FOR TREATMENT OPTIONS SURGERY?	exclude
11585	MR Sella WITH & WITHOUT Contrast	prolactinoma, query increased prolactin	include
11586	MR Sella WITHOUT Contrast	PROLACTINOMA, RECENT PREGNANCY (7 MONTHS POSTPARTUM) OFF CABERGOLINE ASSESS INTERVAL GROWTH PLEASE BOOK MAY 27-JUNE3	exclude
11587	MR Sella WITHOUT Contrast	PERSISTENTLY ELEVATED PROLACTIN AT 28. IS THERE A PITUITARY TUMOR?	include
11588	MR Sella WITH & WITHOUT Contrast	Hyperprolactinema. Headaches. Double vision. Exclude sella mass.	include
11589	MR Brain WITHOUT Contrast	HIGH PROLACTINE LEVELS	include
11590	MR Brain WITHOUT Contrast	PROLACTINEURMIA	include
11591	MR Sella WITH & WITHOUT Contrast	Hyperprolactinemia. R/O prolactinoma.	include
11592	MR Sella WITHOUT Contrast	ELEVATED PROLACTIN HORMONE; R/O PIT ADENOMA	include
11593	MR Sella WITH & WITHOUT Contrast	Prolactinoma - treated, on Bromocryptine. Change in size	exclude
11594	MR Sella WITH & WITHOUT Contrast	Previous diagnosis of pituitary adenoma in Australia years ago - treated medically with resolution of gynecomastia and was told regression of adenoma. Recurrent gynecomastia; assess for growth/recurrence of pituitary adenoma. ?pituitary adenoma	exclude
11595	MR Brain WITHOUT Contrast	IRREGULAR PERIODS. HIGH PROLACTIN. NO HEADACHES, NO VISION CHANGES.	include
11596	MR Sella WITHOUT Contrast	PROLACTINOMA FOLLOW UP. PROLACTIN STILL ELEVATED.	exclude
11597	MR Sella WITH & WITHOUT Contrast	hyperprolactinemia	include
11598	MR Sella WITH & WITHOUT Contrast	Pituitary. Follow up on pituitary adenoma. Assess size of pituitary adenoma seen in Halifax. Patient was getting serial MRIs.	exclude
11599	MR Sella WITHOUT Contrast	SYMPTOMS OF LACTATION, PAST M SHOWS SMALL LESION ?MICROADENOMA ON PITUITARY. ALSO HAS BORDERLINE HYPERTENSION FOR AN OTNERFILSE HEALTHY FIT 22 YEAR OLD (DIASTOLIC 90S). PLEASE REASSESS ADENOMA.	include
11600	MR Sella WITHOUT Contrast	AMENHORREA FOR 6 MONTHS. HIGH PROLACTINE LEVELS, HEADACHE AND RECENTLY DIAGNOSED WITH DM RULE OUT PROLACTINOMA/PITUITARY TUMORS	include
11601	MR Sella WITH & WITHOUT Contrast	Elevated prolactin NYD. Rule out microadenoma.	include
11602	MR Sella WITHOUT Contrast	INCREASED PROLACTIN, ANY PITUITARY PATHOLOGY?	include
11603	MR Sella WITHOUT Contrast	EMERGENCY PITUITARY SURGERY. RAPID VISUAL DECLINE. MRI FOR 3 MONTH POST-OP REVIEW. FULL EXCISION? STABLE?	exclude
11604	MR Sella WITHOUT Contrast	PROLACTINOMA. MEN-1	exclude
11605	MR Brain WITHOUT Contrast	C/O increasing frequency headaches. abnormal pituitary stalk ? normal ___.	include
11606	MR Sella WITH & WITHOUT Contrast	hyperprolactinemia, likely from a microprolactinoma	include
11607	MR Sella WITHOUT Contrast	9 MM CYST PROLACTINOMA ON MRI MARCH 2019, TREATED WITH CABERGOLINE SINCE THEN. HAS THERE BEEN ANY CHANGE IN THE LESION?	exclude
11608	MR Sella WITH & WITHOUT Contrast	R/O pituitary macroadenoma headache with increased ?	include
11609	MR Sella WITHOUT Contrast	INFERTILITY WITH ELEVATED PROLACTIN LEVELS ON RX FIBROIDS HYPOTHYROIDISM ON RX DOES SHE HAVE A PROLACTINOMA	include
11610	MR Sella WITHOUT Contrast	: PERSISTENT GALACTORRHEA AND HYPERPROLACTINEMIA	include
11611	MR Sella WITH & WITHOUT Contrast	pituitary prolactinoma 1998. no MR since sx 1998, on dostinex, controlled prolactin, need MR	exclude
11612	MR Brain WITHOUT Contrast	History of worsening headaches and dizziness. Markedly elevated prolactin level. R/O pituitary adenona vs SOL	include
11613	MR Sella WITH & WITHOUT Contrast	Reassess prolactinoma - 1 yr of Cabergoline therapy	exclude
11614	MR Sella WITHOUT Contrast	HYPERPROLACTINEMIA,IRREG CYCLES, NORMAL TSH/FSH/PROG/ESTRAD, NOT PREG, NIL OFFENDING MED	include
11615	MR Sella WITHOUT Contrast	PSH, NEPHROLITHIASIS, NO MEDS. ? DOES SHE HAVE PITUITARY LESION	include
11616	MR Sella WITHOUT Contrast	HX OF GALACTORRHEA, IRREGULAAR MENSTRUATION, HEADACHES, NAUSEA. FOUND TO HAVE HIGH PROLACTIN LEVELS. R/O PITUITARY ADENOMA	include
11617	MR Sella WITHOUT Contrast	: pituitary adenoma	include
11618	MR Sella WITHOUT Contrast	: post op pituitary adenoma resection	exclude
11619	MR Sella WITH & WITHOUT Contrast	hypoprolactinemia	include
11620	MR Sella WITH & WITHOUT Contrast	Known Chiari 1 malformation, prolactinoma, hemorrhage to pituitary adenoma (prolactinoma) in 2012--than adenoma not present, Now--more headaches, chronic nausea, intermittent dizziness--more symptomatic if extending neck/resting on R side. Please (cont'd)	exclude
11621	MR Sella WITHOUT Contrast	GALACTORRHEA HYPERPROLACTINEMIA, NO CHILDBIRTH	include
11622	MR Sella WITHOUT Contrast	ELEVATED PROLACTIN, AMENORRHEA AND GALACTORRHEA. R/O PITUITARY MASS	include
11623	MR Sella WITH & WITHOUT Contrast	Hyperprolactinemia ammenorrhea. Query pituitary adenoma	include
11624	MR Sella WITHOUT Contrast	HEADACHES, AMENORRHEA, HIGH PROLACTIN LEVEL. R/O PITUITARY ADENOMA.	include
11625	MR Sella WITH & WITHOUT Contrast	Elevated prolactin, galactorhea intermittent, R/O pituitary mass	include
11626	MR Sella WITHOUT Contrast	NSCLIA ON PEMBROLIZUMAB. SECONDARY ADRENAL INSUFFICIENCY (NCTH < 5, CORTISOL < 14). LIKELY HYPOPHYSITIS. ? PITUITARY ENLARGEMENT?	exclude
11627	MR Sella WITH & WITHOUT Contrast	Hyperprolactinemia galactorrhea + vision disturbance. Visual fields pending. ? Pituitary adenoma	include
11628	MR Sella WITH & WITHOUT Contrast	Known pituitary lesion, Any growth?	exclude
11629	MR Sella WITHOUT Contrast	PROLACTINEMIA, HX OF HTN LESION ?	include
11630	MR Sella WITHOUT Contrast	CENTRAL HYPOGONDASIM WITH LOW IGF-1 ASSESS FOR PITUITARY ADENOMA POTENTIALLY CAUSING HYPOGONADISM AND GROWTH HORMONE DEFICIENCY	include
11631	MR Sella WITH & WITHOUT Contrast	*23 y/0 male with Schizophrenia and Seizure disorder. He has Hyperprolactinemia as well. Will like a view of the SELLA TURCICA as well	include
11632	MR Sella WITH & WITHOUT Contrast	Cushing's disease. ? Pituitary mass	exclude
11633	MR Sella WITHOUT Contrast	MIGRAINES HAVE BEEN INCREASING. HIGH PROLACTIN FOUND ON BLOOD WORK. ? ADENOMA	include
11634	MR Sella WITH & WITHOUT Contrast	Assess pituitary gland or increase prolactin, (+) macroprolactin, tumor?	include
11635	MR Sella WITH & WITHOUT Contrast	Hypogonadotropic hypogonadism ?Abnormality of the pituitary gland	include
11636	MR Sella WITH & WITHOUT Contrast	prolactinoma, for surgical resection, most recent imaging dec/12 ? progress	exclude
11637	MR Sella WITH & WITHOUT Contrast	raised prolactin and IGF1. ? Sella mass	exclude
11638	MR Brain WITH & WITHOUT Contrast	MS Progressive visual decline + galactorrhea + wt gain. R/O pituitary adenoma + assess patient's current lesion load. compared to 2008	include
11639	MR Sella WITH & WITHOUT Contrast	Moderate elevation of the prolactin and hypogonadal. Does this man have a pituitary adenoma.	include
11640	MR Sella WITHOUT Contrast	ELEVATED PROLACTIN LEVELS x 2, IRREGULAR PERIODS. ASSESS FOR PROLACTIN MACRO/MICROADENOMA. ASSESS FOR MASS LESION CAUSING THE ELEVATED PROLACTIN.	include
11641	MR Sella WITHOUT Contrast	: ELEVATED PROLACTIN, TO EXCLUDE PROLACTINOMA. ? PROLACTINOMA.	include
11642	MR Sella WITHOUT Contrast	ELEVATED PROLACTIN TO 43. IRREGULAR MENSTRUAL CYCLES. QUERY PITUIATARY ADENOMA.	include
11643	MR Sella WITH & WITHOUT Contrast	Central hypogonadism. Is there empty sella/pituitary mass?	include
11644	MR Sella WITH & WITHOUT Contrast	Known microprolactinoma. Now Increased headaches. Any change in the size of pituitary adenoma?	exclude
11645	MR Sella WITHOUT Contrast	: Pituitary adenoma	include
11646	MR Sella WITH & WITHOUT Contrast	Elevated prolactin - R/O prolactinoma.	include
11647	MR Sella WITHOUT Contrast	POST-PREGNANCY. HYPOPHYSITIS? OR PITUITARY ADENOMA? MRI FOR CONFIRMATION & 6 MONTH REVIEW. SURGERY?	exclude
11648	MR Sella WITHOUT Contrast	? PROLACTINOMA. - ELEVATED PROLACTIN.	include
11649	MR Sella WITH & WITHOUT Contrast	Recurrent headaches, fatugue and elevated prolactin levels, r/o SOL, r/o prolactinoma	include
11650	MR Sella WITHOUT Contrast	: GALACTORRHEA AND HYPERPROLACTINEMIA. PROLACTINOMA?	include
11651	MR Sella WITH & WITHOUT Contrast	50 yo increased prolactin, TSH, new menstrual bleeding. Blurred vision and worsening headache. Discussed with Dr. Eesa (rad). Urgent 4-6 weeks. Query pituitary adenoma.	include
11652	MR Sella WITH & WITHOUT Contrast	Elevated PRL x2. July 18 PRL 37, Aug 23 PRL 54. Rule out pituitary mass.	include
11653	MR Sella WITH & WITHOUT Contrast	Hx eleveated prolactin since Mar 2017.Slowly increasing. Last level 3S(Nov 2018), + bilateral nipple d/c. No blood. Pls assess for prolactinoma.	include
11654	MR Sella WITH & WITHOUT Contrast	Elevated prolactine, nipple discharge, occasional headaches. Pituitary adenoma?	include
11655	MR Sella WITHOUT Contrast	MACROPROLACTINOMA	exclude
11656	MR Sella WITH & WITHOUT Contrast	21 yo female with increased prolactin, headaches, diplopia, loss of peripheral vision increased T3 please assess for pituitary mass, tumor to explain her symptoms ? pituitary mass & is there mass effect to surrounding strictures	include
11657	MR Sella WITH & WITHOUT Contrast	Hyperprolactinoma - not yet diagnosed. No clinical signs of a pituitary tumor. Query any evidence of a prolactinoma.	include
11658	MR Sella WITH & WITHOUT Contrast	Irregular menses.Elevated prolactin level.R/O pituitary adenoma	include
11659	MR Sella WITH & WITHOUT Contrast	HA, blurred vision increased prolactin.	include
11660	MR Sella WITH & WITHOUT Contrast	Irregular period w/ high prolactin; endocrine specialist recommend MRI to r/o pituitary gland tumor.	include
11661	MR Sella WITHOUT Contrast	ELEVATED PROLACTIN NYD. QUERY PROLACTINOMA.	include
11662	MR Sella WITHOUT Contrast	PLEASE REASSESS PITUITARY LESION SEEN IN OCT. 2014 FOR ANY GROWTH. PATIENT HAS MILDLY ELEVATED PROLACTIN.	exclude
11663	MR Sella WITHOUT Contrast	INCREASED PROLACTIN. AMENORRHEA	include
11664	MR Sella WITHOUT Contrast	POSSIBLE PITUITARY ADENOMA INCREASED PROLACTIN	include
11665	MR Sella WITHOUT Contrast	INCREASE PROLACTIN 45.1 12FEB16 51.2 04MAR16 ? ANY PITUITARY PATHOLOGY	include
11666	MR Sella WITH & WITHOUT Contrast	31yo female with Hyperprolactinemia, Hx infertilty. starting Bromo??. ? Pituirary adenoma. ?	include
11667	MR Sella WITH & WITHOUT Contrast	Hyperprolactinemia of at least 9 months duration with sequelae of hypogonadism. No mass effects. Patient requires imaging to determine treatment options. Semi-urgent please. Query prolactinoma.	include
11668	MR Sella WITHOUT Contrast	PERSISTENTLY ELEVATED PROLACTIN IN THE INVESTIGATION OF AN OTHERWISE HEALTHY 32 YEAR OLD WITH SECONDARY AMMENORRHEA AND INFERTILITY. NEED TO RULE OUT PITUITARY ADENOMA. R/O PITUITARY ADENOMA	include
11669	MR Sella WITHOUT Contrast	HYPERPROLACTINEMIA AMENORRHEA R/O PITUITARY ADENOMA	include
11670	MR Sella WITH & WITHOUT Contrast	Unexplained hyperprolactinemia, new headaches, ? visual field defect. ? large sellar mass	include
11671	MR Sella WITH & WITHOUT Contrast	elevated prolactin x 2. r/o prolactinoma	include
11672	MR Sella WITH & WITHOUT Contrast	Follow up pituitary adenoma. ?Recurrance	exclude
11673	MR Sella WITH & WITHOUT Contrast	History of pituitary macroadenoma. Query pituitary cyst vs. Rathke cleft cyst. Please do full MRI see in May 2021.	exclude
11674	MR Sella WITHOUT Contrast	HYPERTHYROIDISM, HYPERPROLACTINEMIA. IS THERE A PITUITARY MASS?	include
11675	MR Sella WITH & WITHOUT Contrast	High prolactin, high serum cortisol. Query pituitary adenoma.	include
11676	MR Sella WITHOUT Contrast	HYPERPROLACTINEMIA; HX SMALL CYSTIC PITUITARY LESION ASSESS RE: INTERVAL GROWTH	exclude
11677	MR Sella WITHOUT Contrast	PERSISTENT ISOLATED ASYMPTOMATIC HYPERPROLACTINEMIA IN POST MENOPAUSAL FEMALE ON HRT; NO APPARENT CAUSE FOR ELEVATED PRL APART FROM HRT; ENDOCRINIOLOGY IS RECOMMENDING PROCEED WITH MRI. PITUITARY TUMOUR?	include
11678	MR Sella WITHOUT Contrast	IDIOPATHIC INTRACRANIAL HYPERTENSION, HAS ELEVATED PROLACTIN. R/O PITUITARY ABNORMALITY OR SPACE OCCUPYING LESION. ASAP PLEASE.	include
11679	MR Sella WITH & WITHOUT Contrast	Syncope. Borderline prolactin. Headaches. ++ dizziness. Rule out macroadenoma	include
11680	MR Sella WITH & WITHOUT Contrast	(1) known pituitary mass -rule out apopexy, worsening clinical symptoms of weakness an fatigue. Continued headaches and right sided visual blurring	exclude
11681	MR Sella WITHOUT Contrast	2 DEGREE INFERTILITY.ELEVATED PROLACTIN.INFERTILITY	include
11682	MR Sella WITHOUT Contrast	HIGH PROLACTIN.	include
11683	MR Sella WITH & WITHOUT Contrast	PITUITARY MICROADENOMA F/U INCR SIZE OF PITITUITARY ADENOMA?	exclude
11684	MR Sella WITH & WITHOUT Contrast	19 yo with 2m hx of bilateral galactorrhea, no other sx mildly + PRL levels. ? pituitary etiology/lesion	include
11685	MR Sella WITHOUT Contrast	ELEVATED PROLACTIN X 2 READINGS R/O ADENOMA	include
11686	MR Sella WITHOUT Contrast	H/O OF IRREGULAR PERIODS WITH ELEVATED SERUM PROLACTIN ( JUL 01, 2016 ) 75.9 ug/L	include
11687	MR Sella WITH & WITHOUT Contrast	Macroadenoma of pituitary prolactnoma. prolactin levels have dramatically reduced.	exclude
11688	MR Sella WITHOUT Contrast	SUSPECT PITUITARY ADENOMA PERSISTENT HEADACHE PRIMARY INFERTILITY CAUSE OF HEADACHE, PCOS HYPERPROLACTINEMIA	include
11689	MR Sella WITH & WITHOUT Contrast	Hyperprolactinoma	include
11690	MR Sella WITH & WITHOUT Contrast	hx of headaches and eye symptoms, with elevated prolactin level, r/o pituitary adenoma	include
11691	MR Brain WITHOUT Contrast	INCREASED PROLACTIN-	include
11692	MR Sella WITH & WITHOUT Contrast	History of 7mm microprolactinoma. On tx with Bromocriptine for 1 year. Please __ size of microadenoma - growth?, shrinkage?	exclude
11693	MR Sella WITH & WITHOUT Contrast	Cushing's disease diagnosis. ACTH not supressed and prolactin increased. Changes consistent with pituitary localization. Evaluate pituitary gland ? tumor.	exclude
11694	MR Sella WITH & WITHOUT Contrast	elevated prolactin decreased testosterone rule out prolactimoma	include
11695	MR Sella WITHOUT Contrast	GALACTORRHEA WITH AMENORREA- NO MEDICATION INTAKE. LAB RESULTS SHOWED ELEVATED PROLACTIN WITH HCG <5. PAST PROLACTIN (2015) WAS WITHIN NORMAL LIMITS. NO VOMITING/ VISUAL DEFECT ? PITUITARY (LACTOTROPH) MICROADENOMA ? ANY PITUITARY ADENOMA ? WHAT SIZE	include
11696	MR Sella WITH & WITHOUT Contrast	44yo woman with chronic headache, right nipple discharge and high prolactin level. ?Prolactinoma.	include
11697	MR Sella WITHOUT Contrast	PITUITARY MACROADENOMA WITH CHIASMATIC COMPRESSION. HEADCHES & VISION ISSUES. MANAGED WITH SURGERY. MRI FOR THREE MONTH POST-OP REVIEW. QUERY SUCCESSFUL EXCISION.	exclude
11698	MR Sella WITHOUT Contrast	PRIMARY INFERTILITY. ELEVATED PROLACTIN. MICRO ? MACRO ADENOMA	include
11699	MR Sella WITH & WITHOUT Contrast	Follow up brain mass prolactinoma, asymptomatic.	exclude
11700	MR Brain WITHOUT Contrast	Hx GALACTORRHEA, LAB SHOWED PERSISTENT ELEVATED PROLACTIN LEVELS. R/O PROLACTINOMA.	include
11701	MR Sella WITHOUT Contrast	MRI SELLA. HYPERPROLACTINEMIA AND GALACTORRHOEA. ISTHERE ANY PITUITARY ADENOMA.	include
11702	MR Sella WITH & WITHOUT Contrast	Pituitary Macroadenoma, f/u	exclude
11703	MR Brain WITH & WITHOUT Contrast	? pituitary tumor accounting for abnormal hormone levels + duble vision ? pituitary adenoma	include
11704	MR Brain WITH & WITHOUT Contrast	? pituitary tumor accounting for abnormal hormone levels + duble vision ? pituitary adenoma	include
11705	MR Sella WITH & WITHOUT Contrast	Hyperprolactinemia, query microadenoma	include
11706	MR Sella WITHOUT Contrast	MICROPROLACTINOMA, CURRENTLY ON MEDICATION. MONITOR TUMOR SIZE.	exclude
11707	MR Sella WITH & WITHOUT Contrast	Resected pituitary tumor f/u. (done May 2013)	exclude
11708	MR Sella WITHOUT Contrast	PERSISTENT HEADACHES, INCREASED T3, DECREASED TSH, INCREASED PROLACTIN. SUSPECT PITUITARY ADENOMA.	include
11709	MR Sella WITHOUT Contrast	ELEVATED PROLACTIN	include
11710	MR Sella WITHOUT Contrast	AMENORRHEA + HIGH PROLACTIN. RULE OUT PROLACTINOMA.	include
11711	MR Sella WITH & WITHOUT Contrast	Increased prolactin levels x2, ? microadenoma ? prolactinoma	include
11712	MR Brain WITHOUT Contrast	H/o high prolactin. Aslo headache r problem in ___. ? Prolactinoma	include
11713	MR Sella WITH & WITHOUT Contrast	H/o high prolactin. Aslo headache r problem in ___. ? Prolactinoma	include
11714	MR Sella WITH & WITHOUT Contrast	30 yo female with headaches and reduced V/A. Prolactin elevated. ?pit. adenoma.	include
11715	MR Brain WITH & WITHOUT Contrast	43 year old man with low testosterone at 7.5 and mildly elevated prolactin at 20 rule out pituitary adenoma	include
11716	MR Sella WITH & WITHOUT Contrast	(1) 42 year old female with cerebral palsy, rising prolactin, EEG normal, no current seizure activity, neurology on call and hospitalist recommend MR sella to R/O pituitary adenoma. Thank you.	exclude
11717	MR Sella WITH & WITHOUT Contrast	C/O Amenorrhea for 2-3 months since 1 yr. elevated prolactin. R/O pituitray adenoma	include
11718	MR Sella WITH & WITHOUT Contrast	Suppressed TSH. Pituitary abnormality leading to non production of TSH	exclude
11719	MR Brain WITHOUT Contrast	AMENORRHEA ELEVATED PROLACTIN R/O PROLACTINOMA	include
11720	MR Sella WITHOUT Contrast	MICROPROLACTINOMA FOLLOW UP.	exclude
11721	MR Sella WITHOUT Contrast	PAST HX OF PITUITARY TUMOR (CHEMO THERAPY CAUSING REMISSION IN 2002). RECENT ELEVATION IN PROLACTIN LEVEL AND INTERMITTENT VERTIGO. ? RECURRANCE OF PITUITARY TUMOR	exclude
11722	MR Sella WITHOUT Contrast	: ELEVATED PROLACTIN/AMENORRHEA	include
11723	MR Sella WITH & WITHOUT Contrast	Chronic headache. Increased prolactin levels. Query, adenoma.	include
11724	MR Sella WITH & WITHOUT Contrast	High prolactin. Rule out pituitary adenoma.	include
11725	MR Sella WITH & WITHOUT Contrast	Hyperprolactinemia with erectile dysfunction.	include
11726	MR Brain WITH & WITHOUT Contrast	32 year old pregnant woman with longstanding history of clusters of severe stabbing headache, increasing in duration + severity. Rule out pituitary abnormality/other intracranial abnormality.	include
11727	MR Brain WITHOUT Contrast	48-year-old female. Gaining weight. Out of proportion to caloric intake. No headaches or vision changes. PTH normal. Please comment on pituitary gland.	include
11728	MR Sella WITH & WITHOUT Contrast	Raised prolactin.Headache on & off. Blurry vision at times. R/O Pituitary adenoma.	include
11729	MR Sella WITH & WITHOUT Contrast	Elevated prolactin x 2.	include
11730	MR Sella WITHOUT Contrast	INCREASED PROLACTIN. ?MASS	include
11731	MR Sella WITHOUT Contrast	ELEVATED PROLACTIN AND HEADACHES ? PITUITARY TUMOR	include
11732	MR Sella WITH & WITHOUT Contrast	Hyperprolactemia- As advised by rad. Is there a Pituitary tumor	include
11733	MR Sella WITH & WITHOUT Contrast	47 year old female, amenorrhea. Normal FSH, LH, and TSA - elevated prolactin at 44. Rule out prolactinoma/pituitary adenoma.	include
11734	MR Sella WITH & WITHOUT Contrast	Daily headaches greater than 1 month plus what seems like ovarian dysfunction. Query pituitary cause for both. Query piyuitary cause (pituatry adenoma) vs other cause.	exclude
11735	MR Brain WITHOUT Contrast	head injury 2009. #T7 endocraine disturbance pituitary abnormality	include
11736	MR Sella WITHOUT Contrast	2010 BRAIN MRI - PITUITARY ADENOMA. PROLACTIN ELEVATED. WILL REFER TO ENDOCRINOLOGIST F/U PITUITARY ADEMONA	exclude
11737	MR Sella WITH & WITHOUT Contrast	Known pituitary macroadenoma causing increased visual field loss. ? internal growth	exclude
11738	MR Brain WITH & WITHOUT Contrast	*new dx ALL, hx of elevated prolactin levels, query prolactinoma/pituitary lesion	include
11739	MR Sella WITHOUT Contrast	ELEVATED PROLACTIN WITH AMENORRHEA IS THERE A PROLACTINOMA?	include
11740	MR Sella WITHOUT Contrast	HYPERPROLACTINEMIA PROLACTIN= 138.5 HEADACHES HAS BEEN ON DOMPERIDONE X1 YEAR (NOW DISCONTINUED)	include
11741	MR Sella WITHOUT Contrast	PERSISTENT INCREASED PROLACTIN. RULE OUT PITUITARY ADENOMA...	include
11742	MR Sella WITHOUT Contrast	KNOWN HX OF PROLACTINOMA INCREASED PROLACTIN AFTER STOPPED DOSTINEX .	exclude
11743	MR Sella WITH & WITHOUT Contrast	Micro Prolactinoma detected in USA 2011 (2 - 3 mm dia). Status of pituitary.	exclude
11744	MR Sella WITHOUT Contrast	GALACTORRHEA, IRREGULAR MENSES AND PROLACTIN 75 IS THERE A PITUITARY ADENOMA?	include
11745	MR Sella WITH & WITHOUT Contrast	Hypothalamic amennorhea, query any pituitary abnormalities (adenoma/tumor/other)	include
11746	MR Sella WITH & WITHOUT Contrast	Elevated prolactin. Prolactin secreting adenoma?	include
11747	MR Sella WITH & WITHOUT Contrast	- Amnnorheic since stopping BCP 9/12 . Elevated prolactin -57 ? Adenoma.	include
11748	MR Sella WITH & WITHOUT Contrast	Incidental fnding of pituitary mass over 1 year ago. IS it changing in size. ?	exclude
11749	MR Sella WITHOUT Contrast	LACTORRHEA, MODERATE HYPERPROLACTINEMIA. ALTHOUGH THIS PATIENT IS ON ANTIPSYCHOTICS BUT SINCE SHE IS SEEKING PHARMACOLOGICAL INTERVENTION FOR LACTORRHEA, I FELT I NEED TO IMAGE THE PITUITARY TO RULE OUT OR IN MICROPROLACTINOMA. RULE IN OR OUT MICROPROLACTINOMA	include
11750	MR Sella WITHOUT Contrast	HIGH PROLACTIN ON MULTIPLE OCCASIONS, R/O MICROADENOMA OF THE PITUITARY GLANDS	include
11751	MR Sella WITH & WITHOUT Contrast	Ongoing headaches. H/O microprolactinoma - 12 years ago - not checked in a while now meds free for 3 yrs. Has been on bromociprtine in the past. and dostinex at some point. Query pregression of prolactinoma.	exclude
11752	MR Sella WITHOUT Contrast	: Pituitary adenoma	include
11753	MR Sella WITHOUT Contrast	ENDOCRINE EVIDENCE OF CENTRAL HYPOGONADISM AND CT DEMONSTRATING PITUITARY ADENOMA.	exclude
11754	MR Sella WITH & WITHOUT Contrast	26 YO FEMALE WITH HIA & VA REDUCEDT PROLACTIN ELEVATED R/O PITUITARY ADENOMA	include
11755	MR Sella WITHOUT Contrast	Previous hx of hyperprolactinemia, treated with Dostinex approx 13 years ago. Now increasingly levels of Prolactin assoc with suppressed TSH and menstrual irregularity. Prev head scans in Ontario and Pt informs me 'was ok' Prolactin 36.7 Prolactinoma ?	exclude
11756	MR Sella WITH & WITHOUT Contrast	visual disturbance, prolactin- 90. FHX brain tumor in father @ young age. irretractable nausea/ vomiting with IDA	include
11757	MR Sella WITH & WITHOUT Contrast	elevated prolactin lead ? tumor	include
11758	MR Sella WITH & WITHOUT Contrast	Rapidly progressing impaired vision and serial high prolactin. Pituitary tumor?	include
11759	MR Brain WITHOUT Contrast	Bitemporal partial visual field defects, rt pupil mydraisis, r/o pituitary lesion	include
11760	MR Sella WITH & WITHOUT Contrast	27 y o female w/ confirmed hyperprolactinemia negative for macro prolactin. No visual disturbance, galacorrhea or amenorrhea. Assess for microadenoma of the pituitary gland.	include
11761	MR Sella WITHOUT Contrast	PROLACTINOMA, POST Sx IN 2013. MONITOR FOR INTERVAL CHANGE IN TUMOR SIZE.	exclude
11762	MR Sella WITHOUT Contrast	MICROPROLACTINOMA, ON MEDICAL THERAPY.	exclude
11763	MR Sella WITHOUT Contrast	: Pituitary adenoma	include
11764	MR Sella WITH & WITHOUT Contrast	- Known vaginal agenesis with rudimentary uterus ( no lining ) with increased Prolactin x 2 ? Prolactinoma .	include
11765	MR Brain WITHOUT Contrast	several months increasing bilateral gynecomastia. rule out pituitary mass as cause for male gynecomastia	include
11766	MR Sella WITHOUT Contrast	HIGH PROLACTIN IS THERE A PITUITARY ADENOMA?	include
11767	MR Sella WITH & WITHOUT Contrast	Bilateral nipple discharge and seizure disorder with elevated prolactin. Rule out prolactinoma.	include
11768	MR Brain WITH & WITHOUT Contrast	51 y/o M with worse unilateral headache and trigeminal autonomic features and hx of transient focal neuro deficits. Query pituitary lesion or CNS lesion.	include
11769	MR Sella WITHOUT Contrast	BILATERAL NIPPLE DISCHARGE. PROLACTION 61, VISUAL CHANGES. PATIENT IS ON RISPERIDONE THOUGH. ASSESS FOR PROLACTINOMA.	include
11770	MR Brain WITHOUT Contrast	(1) Please look at brain and sella (patient has psychosis and elevated prolactin)	include
11771	MR Sella WITH & WITHOUT Contrast	(1) Please look at brain and sella (patient has psychosis and elevated prolactin)	include
11772	MR Sella WITH & WITHOUT Contrast	Hyperprolactinemia causing headache and irregular periods. Is there a pituitary tumor to explain symptoms and lab findings?	include
11773	MR Brain WITHOUT Contrast	Hyperprolactinemia causing headache and irregular periods. Is there a pituitary tumor to explain symptoms and lab findings?	include
11774	MR Sella WITH & WITHOUT Contrast	ED, high prolactin for a male. ? Pituitary tumor.	include
11775	MR Sella WITH & WITHOUT Contrast	Previous prolactin-secreting pituitary adenoma. Recent prolactin level 54. ? Recurrence/ had previous surgery.	exclude
11776	MR Sella WITH & WITHOUT Contrast	Hyperprolactinemia and headaches. Rule out pituitary adenoma.	include
11777	MR Sella WITH & WITHOUT Contrast	Elevated prolactin headaches. R/o pituitary adenoma	include
11778	MR Sella WITH & WITHOUT Contrast	elevated prolactin 37; low FSH 3 LH 2 and testosterone 2.6. pituitary lesions ? prolactinoma plan get MRI scan pituitary area	include
11779	MR Brain WITHOUT Contrast	raised prolactin persistent, query cause, hx of carotid stenosis and past TIA's some dysphagia on and off, exclude lesion, query pituitary	include
11780	MR Sella WITH & WITHOUT Contrast	raised prolactin persistent, query cause, hx of carotid stenosis and past TIA's some dysphagia on and off, exclude lesion, query pituitary	include
11781	MR Sella WITH & WITHOUT Contrast	Prolactin: high. Period comes regularly but scanty, gets severe headache all the time.	include
11782	MR Sella WITHOUT Contrast	INCREASED PROLACTIN. ?PROLACTINOMA	include
11783	MR Sella WITH & WITHOUT Contrast	Macroprolactinoma,now on Cabergoline.Pls reassess	exclude
11784	MR Sella WITHOUT Contrast	GYNECOMASTIA WITH ELEVATED PROLACTIN LEVEL OF 54.6. HEADACHE INTERMITTENTLY BY HISTORY AS WELL. PMHx: HTN, DM II, HYPERLIPIDEMIA. ?PITUITARY TUMOR WITH GYNECOMASTIA	include
11785	MR Sella WITH & WITHOUT Contrast	Ongoing vaginal bleeding x 5 weeks. Bloodwork shows high prolactin. r/o tumor	include
11786	MR Sella WITHOUT Contrast	PITUITARY ADENOMA. FOR MRI.	exclude
11787	MR Sella WITH & WITHOUT Contrast	Pituitary macroadenoma, OR June 2017, baseline for follow-up	exclude
11788	MR Sella WITH & WITHOUT Contrast	consistently elevated prolactin and symptomatic secondary hypogonadism NYD, r/o pituitary microadenoma	include
11789	MR Brain WITHOUT Contrast	curster headache 35-40 yrs, R sided, 6-7 yrs developed L sided headache, 1-2 yrs constant ? pain, r/o brain lesion & pituitary adenoma	include
11790	MR Sella WITHOUT Contrast	INCREASED PROLACTIN LEVEL. NO NEUROLOGICAL SYMPTOMS.	include
11791	MR Sella WITHOUT Contrast	ENLARGING MICRPROLACTINOMA QUERY GROWTH	exclude
11792	MR Sella WITHOUT Contrast	ELEVATED PROLACTIN ; PT SCHIZOPHRENIC; ON ECT TREATMENTS ELEVATED PROLACTIN ; PT SCHIZOPHRENIC; ECT TREATMENTS	include
11793	MR Sella WITHOUT Contrast	ELEVATED PROLACTIN LEVEL PLEASE NOTE PATIENT HAS ASD AND IS NOT COMMUNICATIVE R/O PITUITARY ADENOMA	include
11794	MR Sella WITH & WITHOUT Contrast	please assess for pituitary adenoma or prolactinoma, patient presents with secondary amenorrhea, her blood tests show elevated prolactin level x 2	include
11795	MR Sella WITHOUT Contrast	HIGH PROLACTIN. 120. ?PROLACTINOMA	include
11796	MR Sella WITH & WITHOUT Contrast	History pituitary adenoma 2006. Prolactin was elevated, now less 50. Reassess for stability. Has not been on any treatment. Assess size of known adenoma.	exclude
11797	MR Sella WITH & WITHOUT Contrast	Hyperprolactinemia - rule out pituitary adenoma	include
11798	MR Sella WITHOUT Contrast	GALACTORRHEA FOUND ON ROUTINE ANNUAL EXAM OF BREASTS. NO PREGNANCY. PROLACTIN: 85.6 ug/L (REFERRENCE RANGE (<25.0)), 2015-01-28 : 85.6 ug/L (REFERENCE RANGE (<25.0)), 2015-01-28. NO MEDICATIONS TO ACCOUNT FOR ELEVATION. PROLACTINOMA?	include
11799	MR Sella WITH & WITHOUT Contrast	Hx of large pituitary macroprolactinoma. Recently started on dopamine agonist. Please assess for size.	exclude
11800	MR Sella WITHOUT Contrast	: Pituitary/endocrine dysfunction	include
11801	MR Brain WITH & WITHOUT Contrast	complex medical history including expressive dysphasia and Bell's Palsy, Gilbert Syndrome, previous thyroid tumour, hyperprolactinaemia, Inflammatory Bowel Disease. Has recently moved to Alberta and has not ever had an MRI. ?pituitary adenoma,	include
11802	MR Brain WITHOUT Contrast	complex medical history including expressive dysphasia and Bell's Palsy, Gilbert Syndrome, previous thyroid tumour, hyperprolactinaemia, Inflammatory Bowel Disease. Has recently moved to Alberta and has not ever had an MRI. ?pituitary adenoma,	include
11803	MR Sella WITHOUT Contrast	: Elevated prolactin. On treatment	include
11804	MR Brain WITHOUT Contrast	INCREASED PROLACTIN X 3YRS INFERTILITY NOV 2012 60.6 HISTORY GALACTORRHEA	include
11805	MR Sella WITHOUT Contrast	: Pituitary adenoma	include
11806	MR Sella WITH & WITHOUT Contrast	increased prolactin, query adenoma	include
11807	MR Sella WITH & WITHOUT Contrast	Having headache and elevated prolactin, to R/O brain tumor or any other brain pathology.	include
11808	MR Sella WITHOUT Contrast	7 MM MICROPROLACTINOMA. 1 YEAR FOLLOW UP AFTER TREATMENT WITH CABERGOLINE	exclude
11809	MR Sella WITH & WITHOUT Contrast	Hx headaches, visual disturbances. Case of hyperprolactinemia	include
11810	MR Sella WITH & WITHOUT Contrast	elevated prolactin. r/o pitutary adenoma.	include
11811	MR Sella WITHOUT Contrast	VISION LOSS 2 WEEKS AGO FOR 30 MIN. PINS AND NEEDLES IN LE BILATERALLY, HIGH PROLACTIN LEVELS. ? MS / AND PITUITARY ADENOMA	include
11812	MR Sella WITHOUT Contrast	menstrual irregularity led to blood testing which shows elevated prolactin Visual disturbances with the diplopia Preserved visual field and normal extraocular movements Long-standing history of squint ?pituitary adenoma	include
11813	MR Sella WITH & WITHOUT Contrast	Macroprolactinoma. Query change	exclude
11814	MR Sella WITH & WITHOUT Contrast	Patient has high prolactin, not sexually active. Prolactinoma.	include
11815	MR Sella WITH & WITHOUT Contrast	Persistent elevated prolactin 38, ? microadenoma	include
11816	MR Sella WITHOUT Contrast	ELEVATED PRL, CYSTIC MICROADENOMA OF PITUITARY FOR YEARLY F/U	include
11817	MR Sella WITH & WITHOUT Contrast	Prolactinoma reassessment - abutting cavernous sinus - on dopamine against therapy. Reassess size of pituitary adenoma, which was 8 mm in Sept 2020. One year FU.	exclude
11818	MR Sella WITHOUT Contrast	43 YEAR OLD FEMALE, HISTORY OF PITUITARY LESION, PROBABLE PROLACTINOMA. ASSESS PITUITARY LESION GROWTH.	exclude
11819	MR Sella WITH & WITHOUT Contrast	HAVING SOME ERECTILE DIFFICULTIES. PROLACTIN ELEVATED AT 43.4 ? PITUITARY ADENOMA	include
11820	MR Sella WITHOUT Contrast	PATIENT ACTIVE PROBLEM LIST: MICROPROLACTINOMA 7 mm. NO THERAPY x 6 YEARS. AMENORRHEA x 6 YEARS, HYPERPROLACTINEMIA. IS THERE EVIDENCE ANY ADVERSE INTERVAL CHANGE? RESUMING THERAPY NOW.	exclude
11821	MR Sella WITH & WITHOUT Contrast	Central Hypogonadism. Elevated Prolactin. Headaches. Is there a sella mass/pituitary adenoma causing stalk compression	include
11822	MR Sella WITHOUT Contrast	PERSISTENTLY ELEVATED PROLACTIN WITH GALACTORRHEA. ? IS THERE A PITUITARY TUMOR	include
11823	MR Sella WITH & WITHOUT Contrast	macroprolactinoma diagnosed in dec 2013, started dopamine agonist therapy 3 weeks ago, now with severe worsening headaches, query tumor hemhorrage/apoplexy(pt is clinically stable)	exclude
11824	MR Sella WITHOUT Contrast	66F WITH HX OF MICROPROLACTINOMA TREATED WITH BROMOCRIPTINE FOR MANY YEARS. BROMOCRIPTINE STOPPED IN JAN 2015. HER PROLACTIN LEVELS SLIGHTLY ELEVATED OFF OF BROMOCRIPTINE 36. MRI SELLA FROM JULY 2012 SHOWED MILD PROMINENCE OF THE RIGHT LATERAL ASPECT OF THE PITUITARY GLAND WITH NO DISCRETE ADENOMA. F/U PITUITARY ADENOMA.	exclude
11825	MR Sella WITH & WITHOUT Contrast	Follow up of pituitary microadenoma.	exclude
11826	MR Sella WITHOUT Contrast	58 YEAR OLD GENTLEMAN TREATED BY FAMILY PHYSICIAN FOR LOW TESTOSTERON LEVEL HYPER PROLACTINEMIA	include
11827	MR Sella WITH & WITHOUT Contrast	T prolactin. adenoma	include
11828	MR Sella WITHOUT Contrast	: followup pituitary lesion	exclude
11829	MR Brain WITHOUT Contrast	PERSISTENT ELEVATED PROLACTIN SINCE 2010. QUERY PROLACTINOMA.	include
11830	MR Sella WITHOUT Contrast	FOLLOW UP OF PITUITARY ADENOMA	exclude
11831	MR Sella WITH & WITHOUT Contrast	Macroprolactinoma diagnosed July 2015	exclude
11832	MR Sella WITHOUT Contrast	PATEINT HAS NO NEUROLOGICAL DEFICITS ONLY MILD HEADACHE AND HE HAS MASS AT PITUITARY GLAND. NEED FOR F/U AS REQUESTED BY RAD. HIS MOOD WORK WITHIN NORMAL	exclude
11833	MR Sella WITH & WITHOUT Contrast	Hyperprolactinaemia in a Hashimoto's thyroiditis patient. ?pituitary adenoma.	include
11834	MR Sella WITH & WITHOUT Contrast	F/U pituitary adenoma. ?Recurrence.	exclude
11835	MR Sella WITHOUT Contrast	HYPERPROLACTINEMIA.	include
11836	MR Sella WITHOUT Contrast	PITUITARY LESION. MANAGED SURGICALLY. MRI FOR 6 MONTHS ASSESSMENT	exclude
11837	MR Sella WITHOUT Contrast	MILD HYPERPROLACTINEMIA WITH NO IDENTIFIED SECONDARY CAUSE ? MICROPROLACTINOMA	include
11838	MR Sella WITH & WITHOUT Contrast	Dedicated pituitary tumor.	exclude
11839	MR Sella WITH & WITHOUT Contrast	(1) no prior MR sella / pituitary, unexplained hyperprolactinemia and also ?central etiology for hypothyroidism	include
11840	MR Sella WITH & WITHOUT Contrast	Impotence, increased prolactin level, decreased testosterone, NFSU + R/O prolactinoma.	include
11841	MR Sella WITH & WITHOUT Contrast	Increase prolactin levels, headaches.	include
11842	MR Sella WITHOUT Contrast	HYPERPROLACTINEMIA ANY PITUITARY ADENOMA	include
11843	MR Sella WITHOUT Contrast	PROLONGED LACTATION AND RAISED PROLACTIN IN ABSENCE OF MEDS / STIMULATION ?PROLACTINOMA	include
11844	MR Brain WITHOUT Contrast	*** CALL BACK*** Multiple elevated prolactin levels including fasting, query microadenoma/prolactinoma	include
11845	MR Brain WITHOUT Contrast	PROLACTIN LEVEL 63.6, AMENORRHEA, HEADACHES, HIGH BP	include
11846	MR Sella WITHOUT Contrast	IRREGULAR PERIOD, INCREASED PROLACTIN, RECURRENT HEADACHES.	include
11847	MR Sella WITH & WITHOUT Contrast	elevated Prolactin 82, ?? Adenoma	include
11848	MR Brain WITHOUT Contrast	Headaches. Hx of elevated prolactin. ? structural etiology	include
11849	MR Sella WITHOUT Contrast	Headaches. Hx of elevated prolactin. ? structural etiology	include
11850	MR Sella WITHOUT Contrast	ELEVATED PROLACTIN 723 ? PROLACTINOMA	include
11851	MR Sella WITHOUT Contrast	: HYPERPROLACTINEMIA AND HEADACHE. R/O MACROPROLACTINEMIA	include
11852	MR Sella WITH & WITHOUT Contrast	Prolactinoma follow up - May 2021. Response to treatment	exclude
11853	MR Sella WITH & WITHOUT Contrast	1 yr f/u (due Jun 21). L anterior pituitary lesion. ? Rathke cleft cyst ? Stable	exclude
11854	MR Sella WITHOUT Contrast	1.9CM PITUITARY LESION - LIKELY NONFUNCTIONING. PROLACTIN IS MINIMALLY ELEVATED AT 29, BUT WE STOPPED TREATMENT WITH BROMOCRIPTINE LAST YEAR. ? ANY CHANGE COMPARED TO MRI DONE MARCH 7,2017	exclude
11855	MR Sella WITHOUT Contrast	: Pituitary adenoma	include
11856	MR Sella WITHOUT Contrast	TSH MEDIATED HYPERTHYROIDISM RULE OUT PITUITARY ADENOMA-Admit DX:SCHIZO AFFECTIVE DISORDER	exclude
11857	MR Sella WITH & WITHOUT Contrast	Hx pituitary adenoma. ?Change in size	exclude
11858	MR Sella WITH & WITHOUT Contrast	Unexplained mild hyperprolactinemia. Headaches. ? mass.	include
11859	MR Sella WITH & WITHOUT Contrast	Elevated prolactin	include
11860	MR Sella WITH & WITHOUT Contrast	increased prolactin, galactorhea, evaluate for pituitary adenoma	include
11861	MR Sella WITH & WITHOUT Contrast	New observation of gynecomastia, elevated prolactin on initial labwork. Due for repeat testing, no other abnormalities related to TSH or electrolytes. Query, prolactinoma vs pituitary tumour.	include
11862	MR Sella WITH & WITHOUT Contrast	New onset, almost daily, headaches and nausea.Elevated serum prolactim. R/O pituitary adenoma ( prolactinoma)	include
11863	MR Sella WITH & WITHOUT Contrast	Elevated PRL. ?Microprolactinoma.	include
11864	MR Sella WITHOUT Contrast	TO ASSESS PITUITARY GLAND.	include
11865	MR Sella WITH & WITHOUT Contrast	high prolactin-increasing compared to 3 yrs ago. prev MR-inhomogenous enhancement pituitary. ? change or growth-is there a clear adenoma	exclude
11866	MR Sella WITHOUT Contrast	HYPERPROLACTINEMIA	include
11867	MR Sella WITH & WITHOUT Contrast	Post-partum, prev. hyperprolactinemia. Headaches and visual symptoms. Rule out optic nerve compression/apoplexy.	exclude
11868	MR Sella WITHOUT Contrast	31 F with hyperprolactinemia. R/O pituitary adenoma.	include
11869	MR Sella WITHOUT Contrast	INFERTILITY AND ELEVATED PROLACTIN. NO GLACTORRHEA.	include
11870	MR Sella WITHOUT Contrast	ONGOING HEADACHE, NAUSEA, HX OF MICROPROLACTINOMA WAS OFF DOPAMINE AGONIST BECAUSE OF PREGNANCY. COMPLAINING OF SEVERE HEADACHE AND BLURRY VISION, EXAM NO FOCAL NEUROLOGICAL DEFICIT, HORMONE WORK UP REQUESTED. R/O ADENOMA SIZE INCREASE OR SELLAR HEMORRHAGE	exclude
11871	MR Sella WITH & WITHOUT Contrast	rule out prolactinoma	include
11872	MR Brain WITHOUT Contrast	? underlying pituitary lesion	include
11873	MR Sella WITHOUT Contrast	MACROPROLACTINOMA. FOLLOW-UP.	exclude
11874	MR Sella WITHOUT Contrast	PITUITARY MASS, ON EXPECTANT MANAGEMENT. MONITOR FOR INTERVAL CHANGE OF PITUITARY MASS.	exclude
11875	MR Sella WITH & WITHOUT Contrast	Milky discharge Lt breast/high prolactin. Headache at times.	include
11876	MR Sella WITH & WITHOUT Contrast	Infertility and high prolactin, gets headache. Pituitary adenoma.	include
11877	MR Sella WITHOUT Contrast	HX OF SEVERE HEADACHE SINCE THE MVA IN APRIL 2014, THE HEADACHE GOT SLOWLY BETTER,BUT HIGH PROLACTIN UP TO 65	include
11878	MR Sella WITHOUT Contrast	: ELEVATED PROLACTIN LEVEL	include
11879	MR Sella WITH & WITHOUT Contrast	mother and four of mothers siblings have hx of pituitary cancer PT has been screened yearly with MRI's and is due recent prolactin level is mildy elevated at 30 patient is being invesigated for hypothyroidism positive family history of pituitary cance	include
11880	MR Sella WITHOUT Contrast	PROLACTIN 52 PLEASE R/O PITUITARY ADENOMA PMHx: HYPOTHYROIDISM, PRIMARY OVARIAN INSUFFICIENCY	include
11881	MR Sella WITH & WITHOUT Contrast	history of galactorreha and slightly elevated prolactin. No macroprolactin or hook effect (serial dilutions completed) Any evidence of pituitary adenoma or stalk compression	include
11882	MR Sella WITH & WITHOUT Contrast	22 yr with persistently elevated prolactin 60,70 prior MRI not adequate to assess for microadenoma per radiologist, r/o prolactinoma (persistent elevated prolactin)	include
11883	MR Sella WITHOUT Contrast	KNOWN PROLACTINOMA MORE COMPLIANT WITH MEDS, NOW SHE'S ON CABERGOLINE x 1 YEAR. FOR REASSESSMENT OF TUMOR SIZE. TUMOR SIZE REDUCED?	exclude
11884	MR Sella WITH & WITHOUT Contrast	47F with elevated prolactin since Feb 2018. Ongoing polydispia and diffuse paresthesias to her extremities. R/O prolactinoma or other pituitary gland or intracranial lesion	include
11885	MR Sella WITHOUT Contrast	DECREASED CORTISOL, FATIGUE, INCREASED PROLACTIN, NORMAL ELECTROLYTES. QUERY PITUITARY ADENOMA/MASS.	exclude
11886	MR Brain WITHOUT Contrast	PROLACTIN, RULE OUT PITUITARY MASS.	include
11887	MR Sella WITHOUT Contrast	HIGH PROLACTIN , SEVERE HEADACHES.	include
11888	MR Sella WITHOUT Contrast	: HYPERPROLACTINEMIA, LOW TESTOSTERONE. PITUITARY ADENOMA OR STALK COMPRESSION?	include
11889	MR Sella WITHOUT Contrast	MILD PROLACTINEMIA, HYPOTROPHIC HYPOGONADISM.	include
11890	MR Sella WITHOUT Contrast	TRANSSPHENOIDAL RESECTION OF MACROPROLACTINOMA MRI FOR 3 MONTHS POST OP EVALUATION. SUCCESSFUL SURGERY?	exclude
11891	MR Sella WITHOUT Contrast	ELEVATED PROLACTIN. R/O PITUITARY ADENOMA.	include
11892	MR Sella WITH & WITHOUT Contrast	Hyperprolactinemia. R/O pituitary microadenoma.	include
11893	MR Sella WITH & WITHOUT Contrast	hyperprolactinemia. Headaches, Infertility. Is there a sella mass?	include
11894	MR Sella WITH & WITHOUT Contrast	28 yo __ female with hyperprolactinemia and ____. Is a pituitary lesion present?	include
11895	MR Sella WITHOUT Contrast	MONITOR KNOWN PITUITARY LESION.	exclude
11896	MR Sella WITHOUT Contrast	HISTORY OF PITUITARY MICRO-ADENOMA, RE-EVALUATION. STILL MILDLY ELEVATED. PROLACTIN ON CABERGOLINE.	exclude
11897	MR Sella WITHOUT Contrast	FOLLOW UP MACROPROLACTINOMA	exclude
11898	MR Brain WITHOUT Contrast	ELEVATED PROLACTIN LEVELS.	include
11899	MR Sella WITH & WITHOUT Contrast	26 year old male with hyperprolactinemia, please assess for adenoma.	include
11900	MR Sella WITHOUT Contrast	HX OF PITUITARY ADENIMA-LAST MRI 2009.	exclude
11901	MR Sella WITHOUT Contrast	: ELEVATED PROLACTIN (64)	include
11902	MR Sella WITH & WITHOUT Contrast	prolactinoma treated with .... routine f/u tumor size	exclude
11903	MR Sella WITH & WITHOUT Contrast	High prolactin levels, ? prolactinoma	include
11904	MR Sella WITHOUT Contrast	PROLACTINOMA, ON MEDICAL THERAPY. MONITOR FOR TUMOR REGROWTH.	exclude
11905	MR Sella WITHOUT Contrast	MICROPROLACTINOMA, ON CABERGOLINE. 6 MONTH F/U PLEASE.	exclude
11906	MR Sella WITH & WITHOUT Contrast	Known Pituitary Macroadenoma in Sept 2012 4 cm height, 1.6 cm AP dia. Any changes in size?	exclude
11907	MR Brain WITHOUT Contrast	34 year-old gentleman with episodic cluster headaches, side locked and severe. ? any abnormalities to account for symptoms, in particular any abnormalities of the pituitary	include
11908	MR Sella WITHOUT Contrast	Repeat screening for pituitary adenoma (prolactinoma) - on medication.	include
11909	MR Brain WITHOUT Contrast	PATIENT HAS NO LIBIDO FOR COUPLE YEARS, PROLACTIN > 33 NG/MT.	include
11910	MR Sella WITH & WITHOUT Contrast	Hx of Prolactinoma. Prolactin now normal ? Dopamine against therapy. Is sellar mass? adenoma still present? Any evidence of old apoplexy?	exclude
11911	MR Sella WITH & WITHOUT Contrast	Prior pituitary adenoma. Query is there a pituitary adenoma.	exclude
11912	MR Sella WITH & WITHOUT Contrast	elevated prolactin=92, galactorrhea, irregular menses x 6 mos, c/o irregular menses q 2 weeks x 6 mos, 3 mos ago left nipple d/c clear, white x 1 day only(denies excessive nipple stimulation, sports bra etc) denies:headahce, visual changes, N CBC, FE, TSH	include
11913	MR Sella WITH & WITHOUT Contrast	- Elevated Prolactin , FSH , LH intermittently since 2017 . No symptoms and no visual field changes? Pituitary adenoma .	include
11914	MR Sella WITH & WITHOUT Contrast	Hyperprolactinemia, prior imaging inconclusive WRT pituitary, query pituitary adenoma	include
11915	MR Sella WITH & WITHOUT Contrast	History prolactinoma, now elevated PRL=89 and vision changes. Evaluate prolactinoma.	exclude
11916	MR Sella WITH & WITHOUT Contrast	new arrival refugee from Iran, C/O new onset headaches, frontal elevated prolactin. R/O prolactinoma?	include
11917	MR Sella WITHOUT Contrast	query prolactinoma history of MEN1 and rising prolactin levels. Please look for pituitary adenoma. (Current MR sella booked for 2023).	include
11918	MR Sella WITH & WITHOUT Contrast	Elevated TSH with normal T3 and t4. Does she have a pituitary tumor? TSH persistanly elevated depsite normal T3, T4, infertility.	include
11919	MR Sella WITH & WITHOUT Contrast	Elevated prolactin blurred vision Left. Headaches ? Is there sells mass?	include
11920	MR Sella WITH & WITHOUT Contrast	*28F 1st ep mania w psychotic fts. MRI shows a 9 x 5 mm cystic lesion within the posterior pituitary gland, could represent a pituitary adenoma. D/w neurology, recommended dedicated MRI of sella.	exclude
11921	MR Sella WITHOUT Contrast	INFERTILITY AND ELEVATED PROLACTING ?PITUITARY ADENOMA	include
11922	MR Sella WITHOUT Contrast	HISTORY OF 2.2CM MACROPROLACTINOMA DIAGNOSED 10 YRS AGO IN HAWAII ADENOMA HAS SHRUNK WITH DOPAMINE AGONIST THERAPY PT IS NOW PREGNANT ( ABOUT 21 WEEKS GESTATION) AND HAS DEVELOPED SEVERE HEADACHES ASSESS FOR ANY SIGNIFICANT ADENOMA GROWTH OR EVIDENCE OF HEMORRHAGE	exclude
11923	MR Sella WITH & WITHOUT Contrast	elevated prolactin	include
11924	MR Sella WITH & WITHOUT Contrast	34 female known elevated prolactin emperically treated- never had MRI due to pregnancies. Please rule out prolactinemia. Patient had headaches.	include
11925	MR Sella WITHOUT Contrast	HYPERPROLACTINEMIA, GALACTORRHEA. ?PITUITARY ADENOMA/PROLACTINOMA	include
11926	MR Sella WITHOUT Contrast	27F WITH MICROPLACTINOMA (MRI SELLA DONE IN BC - MARCH 2012 SHOWED 4X5MM HYPENHANCING LESION IN THE RIDE SIDE OF THE PITUITARY). SHE HAS BEEN ON DOSTINEX SINCE JAN 2014 FOLLOW UP PITUITARY ADENOMA	exclude
11927	MR Sella WITHOUT Contrast	SEONDARY AMENORRHEA HYPERPROLACTINEMIA. INCREASED PROLACTIN	include
11928	MR Sella WITH & WITHOUT Contrast	34 yo F prev. dx of pituitary adenoma last imaged in US in ~ 2011. Has noticed increasing headaches the past few months and that studies was 0.7cm prev. For K/A of pituitary adenoma.	exclude
11929	MR Sella WITH & WITHOUT Contrast	Following a pituitary microadenoma off therapy. Growth of the microadenoma?	exclude
11930	MR Sella WITHOUT Contrast	RECURRENT ABORTION, RECENT BW REVEALED ELEVATED PROLACTIN. PATIENT REPORTED HEADACHE AND OCCASIONAL BLURRED VISION. R/O PITUITARY ADENOMA.	include
11931	MR Brain WITH & WITHOUT Contrast	Hx of trauma, sarcoidosis; hypogonadism mass or infiltrative lesion causing hypothalmic or pituitary dysfunction?	exclude
11932	MR Sella WITH & WITHOUT Contrast	F/U pre____ pituitary adenoma. Query: resolution of (hemorrhage?).	exclude
11933	MR Sella WITHOUT Contrast	RECENT LARGE WEIGHT GAIN AND ELEVATED PROLACTIN. NOT ON ANY MED TO RAISE PROLACTIN ? PITUITARY TUMOR	include
11934	MR Sella WITH & WITHOUT Contrast	R/O microadenoma, (+) primary infertility. High prolactin.	include
11935	MR Brain WITHOUT Contrast	galactorrhea/headache/visual changes. r/o pituitary adenomas	include
11936	MR Sella WITH & WITHOUT Contrast	*psychosis, low AM cortisol, elevated prolactin (but on antipsychotic medication). Incidental cyst in sella seen on recent MR brain. Please do dedicated imaging to better characterize possible mass effect on pituitary/stalk.	exclude
11937	MR Sella WITH & WITHOUT Contrast	Hx of elevated prolactib nodule, last imaged in 1996. Confirm stability of pituitary nodule growth.	exclude
11938	MR Sella WITH & WITHOUT Contrast	elevated prolactin, possible pituitary adenoma	include
11939	MR Brain WITHOUT Contrast	elevated prolactin, possible pituitary adenoma	include
11940	MR Sella WITHOUT Contrast	ELEVATED PROLACTIN? ADENOMA INFERTILITY. DOES SHE HAVE A PROLACTINOMA?	include
11941	MR Sella WITHOUT Contrast	INCREASED LEVELS OF PROLACTIN, HEADACHES, SWEATING.	include
11942	MR Sella WITH & WITHOUT Contrast	62 yr old female, hx of pituitary hemorrhage, cystic component increasing on last mri(july 2012) now measures 9x13x10. re-assess	exclude
11943	MR Sella WITH & WITHOUT Contrast	R/O pituitary abnormality. Increased prolactin levels: Mar 1/14 = 36, April 25/14 = 33.	include
11944	MR Sella WITH & WITHOUT Contrast	High prolactin level and C/O on and off headache.	include
11945	MR Sella WITH & WITHOUT Contrast	Has recurrent blood work with high prolactin and has headaches. R/O prolactinoma.	include
11946	MR Sella WITHOUT Contrast	PATIENT WITH HYPOGONADISM, INCREASED PROLACTIN. ASSESS ? PROLACTINOMA	include
11947	MR Sella WITHOUT Contrast	HISTORY OF HYPERPROLACTINEMIA. ANY CHANGE	exclude
11948	MR Brain WITHOUT Contrast	PITUITARY GLAND, PRESENTING INITIALLY WITH IRREGULAR PERIODS ADN THEN LACTATION. HIGH PRL.	include
11949	MR Sella WITHOUT Contrast	51 FEMALE WITH NON-FUNCTIONING PITUITARY LESION. MRI SELLA FROM MAY, 2013 SHOWED SUBTLE EXPANSION OF THE RIGHT LATERAL ASPECT OF THE ADENOHYPOPHYSIS OF THE PITUITARY WITH SUBTLE T1 HYPOINTENSITY AND THERE WAS AN ELLIPTICAL 3 mm T2 HYPERINTENSE LESION IN THE POSTERIOR PITUITARY GLAND. FOLLOW-UP PITUITARY LESION.	exclude
11950	MR Sella WITH & WITHOUT Contrast	irregular cycles with elevated prolactin at 41	include
11951	MR Brain WITHOUT Contrast	SEVERE HEADACHES, HIGH LEVEL OF PROLACTIN.	include
11952	MR Sella WITHOUT Contrast	PITUITARY MACROADENOMA. MANAGED SURGICALLY MRI FOR 6 MONTH EVALUATION & FOLLOW UP	exclude
11953	MR Sella WITHOUT Contrast	GYNECOMASTIA/MASTALGIA, ELEVATED PRL, FSH, LH. ?PITUITARY ADENOMA TO ACCOUNT FOR HORMONAL CHANGES	include
11954	MR Sella WITHOUT Contrast	INCREASED PROLACTIN	include
11955	MR Sella WITH & WITHOUT Contrast	Increased prolective CT scan; no pituitary microadenoma. ? pituitary microadenoma	exclude
11956	MR Sella WITHOUT Contrast	ELEVATED PROLACTIN. ?PROLACTINOMA	include
11957	MR Sella WITHOUT Contrast	HYPERPROLACTINEMIA. ?PITUITARY TUMOR	include
11958	MR Sella WITHOUT Contrast	HYPERPROLACTINEMIA WITH INFERTILITY.	include
11959	MR Sella WITH & WITHOUT Contrast	45 year old female with hx of increased prolactin, R/O prolactinoma.	include
11960	MR Sella WITHOUT Contrast	INCREASED PROLACTIN RECHECK PITUITARY MICRO ADENOMA	include
11961	MR Sella WITHOUT Contrast	: Sickle query silent infarct. Also high prolactin, query prolactinoma	exclude
11962	MR Sella WITH & WITHOUT Contrast	26 year old female with hyperprolactinerria and oligomenorrhea. Please rule out a pituitary lesion.	include
11963	MR Sella WITHOUT Contrast	IRREGULAR MENSES SINCE TA IN FEB 2014. LESS FREQUENT. LIGHTER MENSTRUAL FLOW. ELEVATED PROLACTIN 45. NO GALACTORRHEA. DOES SHE HAVE A PROLACTINOMA?	include
11964	MR Sella WITH & WITHOUT Contrast	r/o prolactinoma elevated prolactin r/o prolactinoma	include
11965	MR Sella WITH & WITHOUT Contrast	Olfactory changes ?Pituitary tumor vs sinus issue	exclude
11966	MR Brain WITHOUT Contrast	HEADACHES, BITEMPORAL HEMIANOPSIA, HYPOTHYROIDISM, ELEVATED PROLACTIN. R/O PITUITARY ADENOMA	include
11967	MR Sella WITHOUT Contrast	WORSENING OF CHRONIC FRONTAL HEADACHES. Hx OF PITUITARY MICROADENOMA 2 mm ON MRI IN 2013. QUERY CHANGE OF MICROADENOMA.	exclude
11968	MR Sella WITHOUT Contrast	PROLACTIN 49, ON NO MEDICATIONS.	include
11969	MR Sella WITHOUT Contrast	MILD HYPER PROLACTINEMIA BEFORE STARTING SERI. NON FUNCTIONING R/O MACRO ADENOMA	include
11970	MR Sella WITHOUT Contrast	ELEVATED PROLACTIN. NOT DECREASING WITH BROMOCRIPTINE. INFERTILITY.	include
11971	MR Sella WITHOUT Contrast	PROLACTINEMIA ? PROLACTINOMA	include
11972	MR Sella WITH & WITHOUT Contrast	high prolactin ? prolactinoma	include
11973	MR Brain WITH & WITHOUT Contrast	33 year old man, new onset cluster headaches, please assess for structural lesion especially around pituitary to account for symptoms. * with in 6 month* structural lesion to explain cluster headaches.	include
11974	MR Brain WITH & WITHOUT Contrast	cluster headaches with poor medical response in a 48 yo f patient, r/o cavernous sinus,pituitary or posterior fossa lesion to account for atypical cluster presentation	include
11975	MR Sella WITH & WITHOUT Contrast	55 year old male with pituitary macroadenoma (query macroprolactinoma). Most recent MRI September 2019 showed that lesion had grown to 3.5x 3.7x 4.7cm. There was compression and elevation of the optic chiasm and prechiasmative nerves. Visual field defect.	exclude
11976	MR Sella WITH & WITHOUT Contrast	*Post-op scan for pituitary macroadenoma	exclude
11977	MR Sella WITHOUT Contrast	PITUITARY ADENOMA FOLLOW-UP.	exclude
11978	MR Sella WITHOUT Contrast	37yo F with galactorrhea, hyperprolactinemia and infertility. R/o prolactinoma	include
11979	MR Sella WITHOUT Contrast	HYPERPROLACTINEMIA, PREVIOUSLY REVIEWED THROUGH THE DIVISION OF ENDOCRINOLOGY AND METABOLISM AT THE UNIVERSITY OF ALBERTA, DR. OPGENORTH. MRI FROM NOVEMBER, 2008 INTERPRETED AS NORMAL. CURRENT ELEVATION PROLACTIN LEVELS. TO EXCLUDE PITUITARY ADENOMA.	exclude
11980	MR Sella WITHOUT Contrast	HYPERPROLACTINEMIA OF 111, ON LAMICTAL AND CIPRALEX, BUT IRREGULAR PERIODS STARTED BEFORE INITIATION OF MEDICATION, ADMITS TO BEING A LITTLE CLAUSTROPHOBIC	include
11981	MR Sella WITH & WITHOUT Contrast	Prolactinoma follow up. Reassess size of known pituitary adenoma.	exclude
11982	MR Sella WITH & WITHOUT Contrast	33-year-old F w increased prolactin (47). Exclude __	include
11983	MR Sella WITH & WITHOUT Contrast	microprolactinoma for reassessment ? change Please book march 2021	exclude
11984	MR Sella WITHOUT Contrast	KNOWN MICROPROLACTINOMA ON CABERGOLINE	exclude
11985	MR Sella WITHOUT Contrast	HYPERPROLACTINOMA. PLEASE ASSESS FOR SELLAR/SUPRASELLAR MASS.	include
11986	MR Sella WITHOUT Contrast	HYPERPROLACTINEMIA- SECONDARY CAUSES EXCLUDED. PLEASE ASSESS FOR PITUITARY ADENOMA	include
11987	MR Sella WITH & WITHOUT Contrast	Headache all the time, high prolactin, no nipple discharge. Adenoma of pituitary	include
11988	MR Sella WITH & WITHOUT Contrast	TAH; PRL levels increased - hormones out of balance - R/O pituitary adenoma	include
11989	MR Sella WITHOUT Contrast	31 YO GOPO F, 1 DEGREE INFERTILITY. PRL = 31:0/37.1. R/O PROLACTINOMA	include
11990	MR Sella WITHOUT Contrast	: SHE HAS CONSTANT HEADACHES AND PROLACTIN LEVEL IS MORE THAN 50. ?CAUSE	include
11991	MR Sella WITH & WITHOUT Contrast	Progressive hyperprolactinemia. R/o pituitary adenoma.	include
11992	MR Sella WITHOUT Contrast	HIGH PROLACTIN, HIGH TSH. PT HAS BAD HEADACHES SINCE SEPTEMBER. PROLACTIN NORMAL IN JUNE. BLURRY VISION	include
11993	MR Sella WITH & WITHOUT Contrast	10mm pituitary adenoma, has adenoma decreased in size on cabergoline	exclude
11994	MR Sella WITH & WITHOUT Contrast	Non-functioning pituitary macroadenoma - follow up. This request is for around July/August 2018 - to ensure no progression of newly diagnosed macroadenoma. Assess for change in size and any effect on optic chiasm	exclude
11995	MR Sella WITH & WITHOUT Contrast	Head- Elevated prolactin with breast symptoms has vision changes in the last 6 months.	include
11996	MR Sella WITHOUT Contrast	SECONDARY INFERTILITY, BLOOD WORK SHOWS HIGH PROLACTIN.	include
11997	MR Sella WITHOUT Contrast	HIGH PRL -82 ANY PITUITARY GLAND TUMOR	include
11998	MR Sella WITHOUT Contrast	HIGH PROLACTIN LEVEL.	include
11999	MR Sella WITH & WITHOUT Contrast	Consistently high prolactin and male infertility	include
[truncated: 3,740 more rows]
